# Supplementary material for: Early transcriptional events linked to induction of diapause revealed by RNAseq in larvae of drosophilid fly, Chymomyza costata
Source: BMC Genomics. 2015 Sep 21;16:720. doi: 10.1186/s12864-015-1907-4 (PMC4578651; doi:10.1186/s12864-015-1907-4)
Supplement: Additional file 1: — Table S1. List of 21,327 putative Chymomyza costata mRNA transcripts obtained by de novo transcriptome assembly of HiSeq2000 (Illumina) sequencing data. (XLSX 5626 kb) [file 12864_2015_1907_MOESM1_ESM.xlsx]

## Sheet: Table_S1
Table S1. List of 21 327 putative Chymomyza costata mRNA transcripts obtained by de novo transcriptome assembly of HiSeq2000 (Illumina) sequencing data
* The "-1" and "1" values in green and red fields, respectively, indicate statistically significant down- and up-regulated, respectively, sequences (absolute fold-change above 0,55 or below -0,55; adjusted P value below 0,01)
Sequence ID and description										Differential gene expression analysis (fold-changes in log2 values)
										Diurnal differences				Photoperiodic differences				Transfer differences
Sequence ID	Sequence full description (according to BLAST results)	Sequence abbreviation (used in text and Figures)	D. melanogaster orthologous transcript	GO terms	Enzyme Codes	InterProScan ID	Similarity to first BLAST hit	Sequence length	Base mean	LD17 vs LD1	*	SD13 vs SD1	*	SD1 vs LD1	*	SD13 vs LD17	*	T13 vs LD17	*	T17 vsLD17	*
Seq82023	C type Lectin		NA	F:carbohydrate binding		IPR016186 (G3DSA:3.10.100.GENE3D); IPR001304 (PFAM); IPR016187 (SUPERFAMILY)	0.52	1184	3619.5	-0.707511	-1	0.0669215		4.32844	1	5.10288	1	0.674788	1	0.485787
Seq1794	larval cuticle protein 8-like	larval CP 8	CG6956-RA	F:structural constituent of chitin-based larval cuticle	-	IPR000618 (PRINTS); IPR000618 (PFAM); PTHR10380:SF20 (PANTHER); PTHR10380 (PANTHER); SIGNAL_PEPTIDE (PHOBIUS); SIGNAL_PEPTIDE_C_REGION (PHOBIUS); SIGNAL_PEPTIDE_N_REGION (PHOBIUS); NON_CYTOPLASMIC_DOMAIN (PHOBIUS); SIGNAL_PEPTIDE_H_REGION (PHOBIUS); IPR000618 (PROSITE_PROFILES); TMhelix (TMHMM)	0.771	466	93.0642	-2.34726	-1	-1.50066	-1	4.21755	1	5.06416	1	2.66606	1	2.34937	1
Seq104974	isoform d		NA	F:calcium ion binding; P:synaptic target inhibition; P:motor neuron axon guidance; C:basement membrane; F:carboxylesterase activity		no IPS match	0.5325	198	10.1999	-2.35801	-1	0.442006		1.71947	1	4.51949	1	2.24629	1	2.11082
Seq4779	TweedleO	tweedleO	CG6452-RA	P:chitin-based cuticle development; C:proteinaceous extracellular matrix; F:structural constituent of chitin-based cuticle; P:body morphogenesis	-		0.732	857	117.521	-1.40691		-2.66657		5.6832		4.42354		1.73942		1.64439
Seq5819	collagen alpha-1 chain-like		NA	C:extracellular matrix part; C:proteinaceous extracellular matrix	-		0.5305	4790	242.768	-1.63746	-1	-0.636796		3.3476	1	4.34826	1	1.71375	1	1.69166	1
Seq71947	---NA---		NA	-				196	10.2803	-2.44947	-1	-0.683321		2.55702	1	4.32317	1	1.89502		2.06847
Seq101833	isoform c		NA	-		NON_CYTOPLASMIC_DOMAIN (PHOBIUS); SIGNAL_PEPTIDE_N_REGION (PHOBIUS); SIGNAL_PEPTIDE_C_REGION (PHOBIUS); SIGNAL_PEPTIDE (PHOBIUS); SIGNAL_PEPTIDE_H_REGION (PHOBIUS); SignalP-noTM (SIGNALP_EUK); SignalP-TM (SIGNALP_GRAM_POSITIVE); SignalP-noTM (SIGNALP_GRAM_NEGATIVE)	0.532	2684	597.894	-0.377095		0.358115		3.4903	1	4.22551	1	0.879834		0.395442
Seq55814	glutactin-like	glutactin	CG9287-RA	F:carboxylesterase activity; P:synaptic target inhibition; P:motor neuron axon guidance; C:basement membrane	EC:3.1.1.1	IPR029058 (G3DSA:3.40.50.GENE3D); IPR002018 (PFAM); PTHR11559 (PANTHER); PTHR11559:SF80 (PANTHER); IPR029058 (SUPERFAMILY)	0.5725	2248	500.162	-1.82476	-1	0.142959		2.12791	1	4.09563	1	2.15424	1	1.92998	1
Seq102654	---NA---		NA	-				574	1148.39	-1.73241	-1	0.285918		2.01177	1	4.03009	1	2.38981	1	1.72321	1
Seq113437	glutactin-like	glutactin	CG9280-RD	F:calcium ion binding; P:motor neuron axon guidance; C:basement membrane; P:synaptic target inhibition; F:carboxylesterase activity	EC:3.1.1.1	Coil (COILS); Coil (COILS); Coil (COILS); Coil (COILS); IPR002018 (PFAM); IPR029058 (G3DSA:3.40.50.GENE3D); PTHR32093 (PANTHER); IPR029058 (SUPERFAMILY)	0.548	2528	2963.89	-1.80586	-1	0.0403225		2.14041	1	3.98659	1	2.03785	1	1.79198	1
Seq75206	---NA---		NA	-				290	30.862	-1.46025	-1	-0.00404227		2.51398	1	3.97018	1	2.0853	1	1.76745	1
Seq102027	CG13170		CG13170-RA	-			0.7125	568	170.455	-1.17713	-1	-0.492038		3.2825	1	3.96759	1	1.87284	1	1.69443	1
Seq52196	---NA---		NA	-				603	67.4687	-2.10682	-1	-1.31543	-1	3.17048	1	3.96187	1	2.21214	1	2.0181	1
Seq93752	lectin subunit alpha-like		NA	F:carbohydrate binding		IPR016186 (G3DSA:3.10.100.GENE3D); IPR001304 (PFAM); PTHR22802 (PANTHER); IPR001304 (PROSITE_PROFILES); IPR016187 (SUPERFAMILY)	0.549	624	245.581	-0.432709		-0.168752		3.65585		3.91981		0.457071		0.109363
Seq60431	glutactin-like	glutactin	CG9280-RD	F:carboxylesterase activity; P:synaptic target inhibition; P:motor neuron axon guidance; F:calcium ion binding; C:basement membrane	EC:3.1.1.1	Coil (COILS); Coil (COILS)	0.634	3753	2695.22	-1.72835	-1	0.0657282		2.07808	1	3.87216	1	2.00144	1	1.76994	1
Seq102815	---NA---		NA	-				735	13408.2	-1.5789	-1	-0.00988008		2.09604	1	3.66506	1	2.02283	1	1.50877	1
Seq54886	elongation of very long chain fatty acids protein aael008004-like	elongation of very long chain fatty acids protein	NA	P:pheromone metabolic process; F:fatty acid elongase activity; P:courtship behavior	-	IPR002076 (PFAM); PTHR11157:SF15 (PANTHER); IPR002076 (PANTHER); TRANSMEMBRANE (PHOBIUS); TRANSMEMBRANE (PHOBIUS); CYTOPLASMIC_DOMAIN (PHOBIUS); CYTOPLASMIC_DOMAIN (PHOBIUS); NON_CYTOPLASMIC_DOMAIN (PHOBIUS); TRANSMEMBRANE (PHOBIUS); TRANSMEMBRANE (PHOBIUS); NON_CYTOPLASMIC_DOMAIN (PHOBIUS); CYTOPLASMIC_DOMAIN (PHOBIUS); NON_CYTOPLASMIC_DOMAIN (PHOBIUS); TRANSMEMBRANE (PHOBIUS); TRANSMEMBRANE (PH…	0.61	1233	43.5249	-2.49997	-1	-0.0371985		1.17135		3.63412	1	2.7768	1	2.65439	1
Seq57580	cuticle	CP CG33302	CG33302-RA	F:structural constituent of pupal chitin-based cuticle; C:extracellular space; P:multicellular organism reproduction; P:neurogenesis; F:structural constituent of chitin-based larval cuticle	-	IPR000618 (PRINTS); IPR000618 (PFAM); PTHR12236 (PANTHER); PTHR12236:SF17 (PANTHER); IPR000618 (PROSITE_PATTERNS); IPR000618 (PROSITE_PROFILES)	0.7885	1360	35.1151	-2.03859	-1	0.0121335		1.47562	1	3.52634	1	2.28762	1	2.09249	1
Seq56317	collagen alpha-1 chain-like		NA	F:extracellular matrix structural constituent; C:collagen; C:basement membrane; P:oviduct morphogenesis; P:dorsal closure; C:collagen type IV		IPR000885 (SMART); IPR001791 (SMART); IPR000885 (PFAM); IPR008160 (PFAM); IPR001791 (PFAM); IPR013320 (G3DSA:2.60.120.GENE3D); PTHR24023 (PANTHER); PTHR24023:SF42 (PANTHER); TRANSMEMBRANE (PHOBIUS); CYTOPLASMIC_DOMAIN (PHOBIUS); NON_CYTOPLASMIC_DOMAIN (PHOBIUS); IPR000885 (PROSITE_PROFILES); SignalP-noTM (SIGNALP_EUK); IPR008985 (SUPERFAMILY); TMhelix (TMHMM)	0.4995	5715	422.955	-1.24401	-1	-0.219973		2.49804	1	3.52207	1	1.42129	1	1.46864	1
Seq89212	---NA---		NA	-				224	14.6522	-1.65095		-0.786774		2.56721	1	3.43139	1	0.147823		1.34563
Seq105165	---NA---		NA	-				203	833.657	-1.99236	-1	-1.07181	-1	2.50165	1	3.42219	1	2.35281	1	2.27017	1
Seq78737	larval cuticle protein 8-like	larval CP 8a	CG10534-RA	C:extracellular region; P:larval chitin-based cuticle development; F:structural constituent of chitin-based larval cuticle	-	IPR000618 (PRINTS); IPR000618 (PFAM); PTHR10380 (PANTHER); IPR000618 (PROSITE_PATTERNS); SIGNAL_PEPTIDE_N_REGION (PHOBIUS); SIGNAL_PEPTIDE_H_REGION (PHOBIUS); NON_CYTOPLASMIC_DOMAIN (PHOBIUS); SIGNAL_PEPTIDE_C_REGION (PHOBIUS); SIGNAL_PEPTIDE (PHOBIUS); IPR000618 (PROSITE_PROFILES); TMhelix (TMHMM)	0.837	635	15711.6	-2.05833	-1	-1.09848	-1	2.43678	1	3.39664	1	2.38612	1	2.33741	1
Seq102049	collagen alpha-1 chain-like		NA	-		IPR001791 (SMART); IPR026917 (PTHR24023:PANTHER); PTHR24023 (PANTHER); IPR008985 (SUPERFAMILY)	0.642	2007	554.413	-1.2112	-1	-0.347789		2.47088	1	3.33429	1	1.98116	1	1.60899	1
Seq85331	---NA---		NA	-				142	18.9709	-1.26303		-0.137685		2.15885	1	3.2842	1	1.41147		0.39457
Seq94131	---NA---		NA	-				1566	1206.75	-1.35944		-0.15477		2.03103	1	3.2357	1	1.9223	1	1.33014
Seq50038	---NA---		NA	-				451	315.313	-1.34521		3.59476		-1.72461		3.21535		0.989947		1.599
Seq86990	---NA---		NA	-				154	18.8396	-0.829341		1.17826		1.19904		3.20664	1	2.01596	1	1.39752
Seq103074	---NA---		NA	-				114	420.156	-1.10204	-1	0.144388		1.95982	1	3.20625	1	1.49739	1	1.17049	1
Seq55334	odorant-binding protein 83ef	Obp 83ef	CG31557-RA	C:extracellular region; P:sensory perception of chemical stimulus; F:odorant binding	-	IPR006170 (SMART); IPR006170 (PFAM); IPR023316 (G3DSA:1.10.238.GENE3D); PTHR11857:SF3 (PANTHER); PTHR11857 (PANTHER); SIGNAL_PEPTIDE_N_REGION (PHOBIUS); NON_CYTOPLASMIC_DOMAIN (PHOBIUS); SIGNAL_PEPTIDE_C_REGION (PHOBIUS); SIGNAL_PEPTIDE (PHOBIUS); SIGNAL_PEPTIDE_H_REGION (PHOBIUS); SignalP-noTM (SIGNALP_EUK); IPR023316 (SUPERFAMILY); IPR023316 (SUPERFAMILY)	0.7171	1606	46.7312	-0.365036		-0.884716		3.72438	1	3.2047	1	1.56988	1	1.14221
Seq56948	cuticular protein 47eg-like	CP 47eg	CG9070-RA	C:extracellular region; P:transport; F:structural constituent of chitin-based larval cuticle; F:transporter activity	-	no IPS match	0.756	2465	637.279	-1.32388	-1	-0.812323		2.61838	1	3.12994	1	1.47	1	1.35295	1
Seq56660	---NA---		NA	-				751	16.406	-1.03139		0.657449		1.43443	1	3.12327	1	0.893251		0.864529
Seq55278	lachesin- partial		CG42368-RA	F:molecular_function; P:biological_process; C:cellular_component		IPR003599 (SMART); IPR003598 (SMART); IPR013783 (G3DSA:2.60.40.GENE3D); IPR013098 (PFAM); IPR013783 (G3DSA:2.60.40.GENE3D); PF13895 (PFAM); PTHR19831 (PANTHER); PTHR19831:SF36 (PANTHER); IPR007110 (PROSITE_PROFILES); IPR007110 (PROSITE_PROFILES); SSF48726 (SUPERFAMILY); SSF48726 (SUPERFAMILY); SSF48726 (SUPERFAMILY)	0.7895	1547	23.4364	-0.555647		0.495382		1.97461	1	3.02564	1	0.761577		0.11892
Seq50835	---NA---		NA	-				494	10.8063	-0.471175		0.732399		1.80191	1	3.00549	1	0.644624		-0.163927
Seq101312	macrophage mannose receptor 1-like		NA	F:mannose binding; F:fucose binding	-	IPR001304 (SMART); IPR016186 (G3DSA:3.10.100.GENE3D); IPR001304 (PFAM); PTHR22802 (PANTHER); IPR018378 (PROSITE_PATTERNS); SIGNAL_PEPTIDE_N_REGION (PHOBIUS); SIGNAL_PEPTIDE_H_REGION (PHOBIUS); NON_CYTOPLASMIC_DOMAIN (PHOBIUS); SIGNAL_PEPTIDE_C_REGION (PHOBIUS); SIGNAL_PEPTIDE (PHOBIUS); IPR001304 (PROSITE_PROFILES); IPR016187 (SUPERFAMILY)	0.523	672	20.7634	-0.566875		0.98101		1.41701		2.96489	1	0.328645		0.382229
Seq102719	---NA---		NA	-				748	1020.96	-0.782635		0.222887		1.95618	1	2.96171	1	1.2699		1.05353
Seq78302	isoform c		NA	-		SIGNAL_PEPTIDE_N_REGION (PHOBIUS); NON_CYTOPLASMIC_DOMAIN (PHOBIUS); SIGNAL_PEPTIDE_C_REGION (PHOBIUS); SIGNAL_PEPTIDE (PHOBIUS); SIGNAL_PEPTIDE_H_REGION (PHOBIUS); SignalP-TM (SIGNALP_GRAM_POSITIVE); SignalP-TM (SIGNALP_GRAM_NEGATIVE); SignalP-noTM (SIGNALP_EUK); TMhelix (TMHMM)	0.63	551	19.107	-1.17398		-0.18303		1.96677	1	2.95773	1	-0.458465		-0.643364
Seq110616	lipase 3-like	lipase 3 CG31091	CG31091-RB	P:lipid metabolic process; P:cholesterol homeostasis; P:triglyceride homeostasis; F:sterol esterase activity; C:cytoplasmic vesicle; F:triglyceride lipase activity	EC:3.1.1.3; EC:3.1.1.13	IPR025483 (PIRSF); IPR000073 (PFAM); IPR006693 (PFAM); IPR029058 (G3DSA:3.40.50.GENE3D); PTHR11005 (PANTHER); PTHR11005:SF6 (PANTHER); SIGNAL_PEPTIDE_N_REGION (PHOBIUS); SIGNAL_PEPTIDE (PHOBIUS); SIGNAL_PEPTIDE_H_REGION (PHOBIUS); SIGNAL_PEPTIDE_C_REGION (PHOBIUS); NON_CYTOPLASMIC_DOMAIN (PHOBIUS); SignalP-noTM (SIGNALP_EUK); SignalP-noTM (SIGNALP_GRAM_NEGATIVE); SignalP-TM (SIGNALP_GRAM_POSITIVE…	0.697	1423	410.715	-0.369484		-0.0350947		2.59038	1	2.92477	1	0.297251		0.382267
Seq110956	---NA---		NA	-				1181	41373.9	-0.866699	-1	0.236298		1.79101	1	2.89401	1	1.23908	1	0.830605	1
Seq112332	cytochrome p450 6d3-like	cyp6d3	CG4373-RA	P:wing disc development; F:electron carrier activity; F:monooxygenase activity; F:iron ion binding; F:heme binding; C:intracellular membrane-bounded organelle; F:oxidoreductase activity, acting on paired donors, with incorporation or reduction of molecular oxygen; C:membrane; P:chaeta development; P:oxidation-reduction process; P:response to camptothecin	-	IPR001128 (G3DSA:1.10.630.GENE3D); IPR001128 (PFAM); PTHR24292:SF43 (PANTHER); PTHR24292 (PANTHER); IPR001128 (SUPERFAMILY)	0.7095	287	19.9861	0.133373		0.968096		2.03081	1	2.86553	1	0.0176966		0.160512
Seq35465	---NA---		NA	-				186	96.9075	-1.02287		-0.0109961		1.82228	1	2.83415	1	1.44576	1	0.854697
Seq4781	adult-specific cuticular protein acp-20-like	adult-specific CP 20	CG9290-RA	F:structural constituent of adult chitin-based cuticle	-		0.789	765	30.6944	-1.50434		-0.645747		1.97263	1	2.83123	1	1.55475	1	1.77726	1
Seq867	GA12094		NA	F:molecular_function; P:biological_process; C:cellular_component		SIGNAL_PEPTIDE_C_REGION (PHOBIUS); SIGNAL_PEPTIDE_N_REGION (PHOBIUS); SIGNAL_PEPTIDE (PHOBIUS); NON_CYTOPLASMIC_DOMAIN (PHOBIUS); SIGNAL_PEPTIDE_H_REGION (PHOBIUS); SignalP-TM (SIGNALP_GRAM_POSITIVE); SignalP-noTM (SIGNALP_EUK); TMhelix (TMHMM)	0.61	509	109.203	-1.09627		-0.324418		2.04706	1	2.81891	1	0.72176		0.754924
Seq40688	---NA---		NA	-				234	68.6761	-2.04422		3.23315		-2.4802		2.79717		1.09001		1.88637
Seq50380	---NA---		NA	-				468	89.6509	-1.54616	-1	-0.282638		1.48536	1	2.74887	1	2.0134	1	1.49969	1
Seq4475	---NA---		NA	-				1455	63.3378	0.71769		0.714431		2.7415	1	2.73824	1	-0.348385		-1.0238
Seq42742	immune induced molecule 3		NA	P:defense response; F:molecular_function; P:antibacterial humoral response; C:extracellular region; P:Toll signaling pathway		no IPS match	0.92	260	11.4639	-0.679071		2.42938		-0.40306		2.70539		1.3575		1.7235
Seq74682	---NA---		NA	-				269	419.554	-0.220998		3.00203		-0.614805		2.60822		1.38952		0.561344
Seq3485	alanine--glyoxylate aminotransferase 2-like		CG11241-RA	F:alanine-glyoxylate transaminase activity; F:pyridoxal phosphate binding; P:response to nicotine	EC:2.6.1.44		0.688	3508	1613.07	-0.388961		0.205006		1.97617	1	2.57014	1	0.547521		0.430428
Seq58815	CG32266		NA	F:molecular_function; P:biological_process; C:cellular_component			0.82	730	275.923	-1.07796	-1	0.0316296		1.45877	1	2.56836	1	1.11313	1	0.907191	1
Seq83584	---NA---		NA	-				117	369.612	-0.518809		0.86765		1.13873		2.52519	1	1.10575		0.807254
Seq77320	CG8087		NA	-			0.615	426	17.6066	-0.148996		1.42695		0.943374		2.51932	1	-1.94673	-1	-0.767975
Seq56659	alanine--glyoxylate aminotransferase 2-like		CG11241-RA	F:alanine-glyoxylate transaminase activity; F:pyridoxal phosphate binding	EC:2.6.1.44	IPR005814 (PIRSF); IPR015421 (G3DSA:3.40.640.GENE3D); IPR015422 (G3DSA:3.90.1150.GENE3D); IPR005814 (PFAM); PTHR11986:SF58 (PANTHER); IPR005814 (PANTHER); IPR005814 (PROSITE_PATTERNS); SignalP-TM (SIGNALP_GRAM_POSITIVE); IPR015424 (SUPERFAMILY)	0.6985	3456	1562.39	-0.461168		0.174184		1.88058	1	2.51593	1	0.541947		0.393655
Seq90640	---NA---		NA	-				316	189.489	0.104711		3.16263		-0.545624		2.5123		1.34924		0.263104
Seq58311	cytochrome p450 6d3-like		NA	P:wing disc development; F:metal ion binding; F:oxidoreductase activity; P:chaeta development; P:response to camptothecin	-	no IPS match	0.615	484	33.2232	0.405256		0.720922		2.15655	1	2.47222	1	-0.363785		-0.319163
Seq31312	---NA---		NA	-				162	64.0063	-0.333221		0.134893		1.99595	1	2.46406	1	0.692679		0.431744
Seq112751	CG8492		CG8492-RD	F:lysozyme activity; P:antimicrobial humoral response			0.58	1815	81.6851	-0.175033		-0.362302		2.64423	1	2.45697	1	0.335126		0.958981
Seq81726	lipase 3-like		CG2772-RA	F:triglyceride lipase activity; P:lipid metabolic process	EC:3.1.1.3	Coil (COILS); IPR029058 (G3DSA:3.40.50.GENE3D); PTHR11005 (PANTHER); PTHR11005:SF6 (PANTHER); IPR029058 (SUPERFAMILY)	0.667	1897	125.132	-0.33666		-0.0731325		2.19179	1	2.45532	1	-0.129966		0.262609
Seq57581	cuticle		CG33302-RA	F:structural constituent of pupal chitin-based cuticle; C:extracellular space; P:multicellular organism reproduction; P:neurogenesis; F:structural constituent of chitin-based larval cuticle	-	IPR000618 (PRINTS); IPR000618 (PFAM); PTHR12236:SF17 (PANTHER); PTHR12236 (PANTHER); IPR000618 (PROSITE_PATTERNS); IPR000618 (PROSITE_PROFILES)	0.7905	1245	12.7864	-1.5544		-0.501809		1.37797	1	2.43056	1	1.55506	1	1.76267	1
Seq107456	cytochrome p450 6d3-like		CG4373-RA	P:wing disc development; F:electron carrier activity; F:monooxygenase activity; F:iron ion binding; F:heme binding; F:oxidoreductase activity, acting on paired donors, with incorporation or reduction of molecular oxygen; P:chaeta development; P:oxidation-reduction process; P:response to camptothecin	-	SIGNAL_PEPTIDE_N_REGION (PHOBIUS); CYTOPLASMIC_DOMAIN (PHOBIUS); TRANSMEMBRANE (PHOBIUS); NON_CYTOPLASMIC_DOMAIN (PHOBIUS); SIGNAL_PEPTIDE_C_REGION (PHOBIUS); SIGNAL_PEPTIDE (PHOBIUS); SIGNAL_PEPTIDE_H_REGION (PHOBIUS)	0.6555	1034	89.1742	0.348356		0.777314		1.95409	1	2.38305	1	-0.0566733		-0.262538
Seq4012	lipase 3-like	lipase 3 CG31089	CG31089-RA	P:lipid metabolic process; F:triglyceride lipase activity	EC:3.1.1.3		0.6125	1877	162.897	-0.117974		-0.00496704		2.26729	1	2.3803	1	-0.423192		0.12928
Seq87625	---NA---		NA	-				168	30.0146	-0.512058		0.0225757		1.84468	1	2.37932	1	0.909777		0.656195
Seq110136	---NA---		NA	-				338	27.2508	-0.368004		0.491568		1.51914	1	2.37871	1	1.07261		0.872578
Seq82412	---NA---		NA	-				532	27.945	-0.430217		0.00478418		1.94253	1	2.37753	1	0.970347		0.649831
Seq92882	GA27473		NA	-			0.59	999	295.838	-1.08666	-1	-0.315108		1.60198	1	2.37354	1	1.38689	1	1.3673	1
Seq59373	---NA---		NA	-				496	301.572	-0.21207		0.386123		1.75519	1	2.35338	1	0.608208		0.240865
Seq55608	CG42369		CG42369-RA	F:molecular_function; P:biological_process; C:cellular_component			0.62	1930	780.044	-0.28136		0.034099		2.03293	1	2.34839	1	0.657709	1	0.390635
Seq113176	---NA---		NA	-				365	575.581	-1.10907	-1	-0.0308938		1.26344	1	2.34162	1	1.19637	1	0.995937	1
Seq82242	CG42369		CG42369-RA	F:molecular_function; P:biological_process; C:cellular_component			0.5767	1278	866.292	-0.37748		0.0115462		1.93836	1	2.32738	1	0.722182	1	0.442436
Seq83144	PREDICTED: uncharacterized protein LOC101459768		NA	F:transferase activity, transferring phosphorus-containing groups			0.4585	1292	36.5669	-1.35706	-1	-0.352132		1.28609	1	2.29101	1	1.51925	1	1.37183	1
Seq97079	lipase 3-like	lipase 3 NA	NA	P:lipid metabolic process; F:triglyceride lipase activity		SIGNAL_PEPTIDE_C_REGION (PHOBIUS); SIGNAL_PEPTIDE_N_REGION (PHOBIUS); SIGNAL_PEPTIDE (PHOBIUS); NON_CYTOPLASMIC_DOMAIN (PHOBIUS); SIGNAL_PEPTIDE_H_REGION (PHOBIUS)	0.5125	167	18.1709	-0.344607		0.69283		1.25268		2.29012	1	-1.00191		0.000259461
Seq59568	---NA---		NA	-				885	210.379	-1.02959	-1	-0.44686		1.69423	1	2.27697	1	1.2418	1	1.26304	1
Seq96378	---NA---		NA	-				118	12.3638	-1.38611		1.0086		-0.137072		2.25763	1	1.86182	1	0.937811
Seq1977	4-hydroxyphenylpyruvate dioxygenase-like		CG11796-RA	F:metal ion binding; P:oxidation-reduction process; F:4-hydroxyphenylpyruvate dioxygenase activity; P:aromatic amino acid family metabolic process	EC:1.13.11.27	G3DSA:3.10.180.10 (GENE3D); IPR004360 (PFAM); IPR005956 (PANTHER); SSF54593 (SUPERFAMILY)	0.86	2371	405.035	-1.3355	-1	0.0528575		0.866168	1	2.25452	1	0.584681		0.816649
Seq99066	---NA---		NA	-				219	13.4953	-1.66393	-1	-0.790197		1.36919	1	2.24292	1	1.87264	1	1.26464
Seq54609	fibrous sheath cabyr-binding		CG13033-RA	-		IPR004019 (PFAM); SIGNAL_PEPTIDE_N_REGION (PHOBIUS); SIGNAL_PEPTIDE (PHOBIUS); SIGNAL_PEPTIDE_C_REGION (PHOBIUS); NON_CYTOPLASMIC_DOMAIN (PHOBIUS); SIGNAL_PEPTIDE_H_REGION (PHOBIUS); SignalP-noTM (SIGNALP_EUK); SignalP-TM (SIGNALP_GRAM_POSITIVE); SignalP-noTM (SIGNALP_GRAM_NEGATIVE)	0.5667	1083	132.738	-1.11934	-1	-0.846624	-1	1.95845	1	2.23116	1	1.48561	1	1.16219	1
Seq80105	---NA---		NA	-				1602	17.2138	-1.28744		-0.0732756		1.01023		2.2244	1	1.25931		1.02361
Seq111458	---NA---		NA	-				167	27.7107	-1.11113		-0.285181		1.39286	1	2.21881	1	1.36209	1	1.06183
Seq100150	---NA---		NA	-				319	190.581	-0.151303		2.59167		-0.530805		2.21216		1.25509		0.463456
Seq46446	lipase 3-like		CG2772-RA	P:cholesterol homeostasis; P:lipid metabolic process; P:triglyceride homeostasis; F:sterol esterase activity; C:cytoplasmic vesicle; F:triglyceride lipase activity	EC:3.1.1.3; EC:3.1.1.13	no IPS match	0.75	329	340.443	-0.0429288		0.500022		1.66631	1	2.20926	1	-0.32274		-0.0165078
Seq53669	CG11345		CG11345-RA	-			0.67	814	348.69	-0.987887	-1	-0.148079		1.36451	1	2.20432	1	1.22528	1	1.27311	1
Seq100654	---NA---		NA	-				410	12.6241	-0.754593		0.0612717		1.3865		2.20236	1	1.62303	1	0.901455
Seq1456	cytochrome p450 6d3-like		CG4373-RA	P:wing disc development; F:electron carrier activity; F:iron ion binding; F:heme binding; C:intracellular membrane-bounded organelle; F:oxidoreductase activity, acting on paired donors, with incorporation or reduction of molecular oxygen; C:membrane; P:chaeta development; P:oxidation-reduction process; P:response to camptothecin	-	IPR002401 (PRINTS); IPR001128 (PFAM); IPR001128 (G3DSA:1.10.630.GENE3D); PTHR24292:SF19 (PANTHER); PTHR24292 (PANTHER); IPR001128 (SUPERFAMILY); TMhelix (TMHMM)	0.705	1036	71.3732	0.332851		0.895608		1.63122	1	2.19397	1	-0.0606391		-0.420897
Seq58370	---NA---		NA	-				943	1766.55	-0.78447	-1	0.266502		1.13457	1	2.18554	1	1.0797	1	0.531883
Seq60486	sodium-independent sulfate anion transporter-like isoform x2		CG7912-RA	C:integral to membrane; F:high affinity sulfate transmembrane transporter activity; P:sulfate transport	-	SIGNAL_PEPTIDE_N_REGION (PHOBIUS); SIGNAL_PEPTIDE_H_REGION (PHOBIUS); NON_CYTOPLASMIC_DOMAIN (PHOBIUS); SIGNAL_PEPTIDE (PHOBIUS); SIGNAL_PEPTIDE_C_REGION (PHOBIUS); SignalP-TM (SIGNALP_GRAM_POSITIVE)	0.685	3676	267.619	-0.549789		-0.0855972		1.72118	1	2.18538	1	0.578618		0.212284
Seq87739	---NA---		NA	-				170	92.5375	-0.845006		0.217037		1.12161	1	2.18365	1	1.1243	1	0.936813
Seq66254	---NA---		NA	-				129	627.925	-0.154077		0.823092	1	1.20037	1	2.17754	1	0.846056	1	0.31069
Seq82710	short-chain dehydrogenase reductase family 16c member 6-like		CG9265-RD	-		no IPS match	0.82	612	16.0006	-1.40607		-0.0646281		0.822327		2.16377	1	1.28847		1.47183
Seq105767	---NA---		NA	-				245	19.0791	-0.0999029		1.67132		0.371125		2.14235		-0.135409		0.206954
Seq95229	---NA---		NA	-				101	43.5034	-0.43944		0.626701		1.06174		2.12788	1	0.181748		0.307037
Seq104887	---NA---		NA	-				196	45.8166	-0.193469		0.762514		1.16742	1	2.1234	1	-0.269344		0.114296
Seq113200	lipase 3-like		CG31089-RA	P:cholesterol homeostasis; P:lipid catabolic process; P:triglyceride homeostasis; F:sterol esterase activity; C:cytoplasmic vesicle; F:triglyceride lipase activity	EC:3.1.1.3; EC:3.1.1.13	IPR006693 (PFAM); IPR029058 (G3DSA:3.40.50.GENE3D); PTHR11005:SF6 (PANTHER); PTHR11005 (PANTHER); IPR029058 (SUPERFAMILY)	0.776	388	51.0232	0.0317493		-0.117889		2.26351	1	2.11387	1	-0.814548		-0.0533878
Seq110995	4-hydroxyphenylpyruvate dioxygenase-like		CG11796-RA	F:metal ion binding; P:oxidation-reduction process; F:4-hydroxyphenylpyruvate dioxygenase activity; P:aromatic amino acid family metabolic process	EC:1.13.11.27		0.7927	2698	509.405	-1.13192	-1	0.00385158		0.969997	1	2.10576	1	0.374723		0.698538
Seq106971	---NA---		NA	-				715	13.0722	-0.310953		0.493606		1.29426		2.09882	1	0.61825		-0.468266
Seq79587	TweedleP	tweedleP	CG14240-RA	P:chitin-based cuticle development; C:proteinaceous extracellular matrix; F:structural constituent of chitin-based cuticle; P:body morphogenesis	-	IPR004145 (SMART); IPR004145 (PFAM); PTHR31927:SF2 (PANTHER); PTHR31927 (PANTHER); SIGNAL_PEPTIDE_C_REGION (PHOBIUS); SIGNAL_PEPTIDE_N_REGION (PHOBIUS); SIGNAL_PEPTIDE (PHOBIUS); NON_CYTOPLASMIC_DOMAIN (PHOBIUS); SIGNAL_PEPTIDE_H_REGION (PHOBIUS); SignalP-noTM (SIGNALP_EUK)	0.707	970	804.185	-2.42685	-1	-1.02074		0.690231		2.09634	1	2.3117	1	2.10144	1
Seq83345	lysozyme 1-like		CG8492-RD	F:lysozyme activity; P:antimicrobial humoral response	EC:3.2.1.17	NON_CYTOPLASMIC_DOMAIN (PHOBIUS); SIGNAL_PEPTIDE_N_REGION (PHOBIUS); SIGNAL_PEPTIDE_C_REGION (PHOBIUS); SIGNAL_PEPTIDE (PHOBIUS); SIGNAL_PEPTIDE_H_REGION (PHOBIUS)	0.5975	4660	176.462	-0.193197		-0.5794		2.47132	1	2.08511	1	0.0269442		0.990143
Seq93091	---NA---		NA	-				1385	17.8766	-0.784043		0.18336		1.10725	1	2.07465	1	0.806656		0.317586
Seq112954	lipase 3-like	lipase 3 CG2772	CG2772-RA	P:lipid metabolic process; F:triglyceride lipase activity	EC:3.1.1.3	IPR029058 (G3DSA:3.40.50.GENE3D)	0.6067	198	230.383	0.132706		0.396791		1.79638	1	2.06047	1	-0.39862		0.078654
Seq100548	---NA---		NA	-				387	11.3241	-1.39915		0.230292		0.422233		2.05167	1	1.50116	1	0.772099
Seq1291	methuselah-like isoform d	methuselah	NA	P:synaptic vesicle exocytosis; P:determination of adult lifespan; P:response to starvation; P:response to reactive oxygen species; C:integral to membrane; F:G-protein coupled receptor activity; P:response to heat; F:protein binding; P:G-protein coupled receptor signaling pathway	-	PTHR12011 (PANTHER); PTHR12011:SF12 (PANTHER); TRANSMEMBRANE (PHOBIUS); SIGNAL_PEPTIDE_H_REGION (PHOBIUS); CYTOPLASMIC_DOMAIN (PHOBIUS); NON_CYTOPLASMIC_DOMAIN (PHOBIUS); NON_CYTOPLASMIC_DOMAIN (PHOBIUS); SIGNAL_PEPTIDE (PHOBIUS); NON_CYTOPLASMIC_DOMAIN (PHOBIUS); NON_CYTOPLASMIC_DOMAIN (PHOBIUS); CYTOPLASMIC_DOMAIN (PHOBIUS); TRANSMEMBRANE (PHOBIUS); SIGNAL_PEPTIDE_N_REGION (PHOBIUS); SIGNAL_PEP…	0.612	3077	2422.6	-0.92482	-1	-0.227425		1.34372	1	2.04112	1	0.941197	1	0.979039	1
Seq3756	---NA---		NA	-				1656	12.8198	-0.841886		0.779489		0.415231		2.03661	1	0.77346		0.736488
Seq107978	---NA---		NA	-				1418	290.608	0.298836		0.507235		1.82156	1	2.02996	1	0.0528022		-0.770078
Seq81099	PREDICTED: uncharacterized protein LOC101895730		NA	F:transferase activity, transferring phosphorus-containing groups			0.5085	1030	13.0465	-0.604159		-0.0343783		1.45766	1	2.02744	1	0.772237		0.968994
Seq55079	lipase 3-like	lipase 3 CG8093	CG8093-RA	C:extracellular space; P:multicellular organism reproduction; P:lipid catabolic process; P:neuron projection morphogenesis; F:triglyceride lipase activity	EC:3.1.1.3	IPR025483 (PIRSF); IPR000073 (PFAM); IPR029058 (G3DSA:3.40.50.GENE3D); IPR006693 (PFAM); PTHR11005:SF6 (PANTHER); PTHR11005 (PANTHER); SIGNAL_PEPTIDE_H_REGION (PHOBIUS); SIGNAL_PEPTIDE_N_REGION (PHOBIUS); SIGNAL_PEPTIDE (PHOBIUS); NON_CYTOPLASMIC_DOMAIN (PHOBIUS); SIGNAL_PEPTIDE_C_REGION (PHOBIUS); SignalP-noTM (SIGNALP_GRAM_NEGATIVE); SignalP-TM (SIGNALP_GRAM_POSITIVE); SignalP-noTM (SIGNALP_EUK…	0.659	1365	881.91	-0.192223		0.14898		1.67785	1	2.01905	1	-0.190361		0.068126
Seq61845	---NA---		NA	-				110	156.15	-0.563304		1.16493		0.283848		2.01208		0.771084		0.586311
Seq93510	larval pupal cuticle protein h1c-like	larval pupal CP h1c	CG8541-RA	F:structural constituent of chitin-based cuticle	-	no IPS match	0.7226	890	15.5908	-0.460822		-0.355705		1.90396	1	2.00908	1	0.529392		0.195841
Seq59069	lectin subunit alpha-like		CG1652-RB	P:protein localization; C:extracellular space; C:cell surface; P:regulation of female receptivity, post-mating; F:galactose binding; P:sperm competition	-	IPR001304 (PFAM); IPR016186 (G3DSA:3.10.100.GENE3D); PTHR22802:SF212 (PANTHER); PTHR22802 (PANTHER); IPR001304 (PROSITE_PROFILES); IPR016187 (SUPERFAMILY)	0.562	2408	13.7559	-0.787858		0.34063		0.874616		2.0031	1	1.07729		0.533846
Seq108480	4-hydroxyphenylpyruvate dioxygenase-like		CG11796-RA	-			0.67	148	23.8895	-0.909742		-0.209136		1.26629	1	1.96689	1	0.227576		0.313131
Seq93595	---NA---		NA	-				1375	53.9672	-0.925176		0.0537955		0.986076	1	1.96505	1	1.407	1	0.805756
Seq101054	CG42561		NA	F:molecular_function; P:biological_process; C:cellular_component; F:structural constituent of cuticle			0.532	529	16.9795	-1.09352		-0.225804		1.09324	1	1.96095	1	1.36066	1	1.01152
Seq576	---NA---		NA	-		no IPS match		1206	15.959	-0.467198		0.0690986		1.41078	1	1.94707	1	1.34746		0.18241
Seq79352	protein takeout-like	takeout	NA	C:cytosol; F:copper ion binding; P:determination of adult lifespan; F:zinc ion binding; P:behavioral response to starvation; C:mitochondrion; P:male courtship behavior; F:superoxide dismutase activity; C:extracellular space; P:circadian rhythm; P:removal of superoxide radicals; P:rhythmic behavior; C:nucleus; P:adult feeding behavior	EC:1.15.1.1	IPR010562 (SMART); IPR010562 (PFAM); PTHR11008:SF16 (PANTHER); PTHR11008 (PANTHER); SIGNAL_PEPTIDE_C_REGION (PHOBIUS); SIGNAL_PEPTIDE_H_REGION (PHOBIUS); NON_CYTOPLASMIC_DOMAIN (PHOBIUS); SIGNAL_PEPTIDE (PHOBIUS); SIGNAL_PEPTIDE_N_REGION (PHOBIUS); SignalP-noTM (SIGNALP_EUK); SignalP-noTM (SIGNALP_GRAM_NEGATIVE); SignalP-TM (SIGNALP_GRAM_POSITIVE)	0.606	848	11.562	-1.10416		0.100125		0.740206		1.94449	1	0.882216		0.675348
Seq105409	---NA---		NA	-				216	198.035	0.119547		1.15996		0.901486		1.9419	1	0.675427		-0.0774498
Seq99108	---NA---		NA	-				221	57.9978	-0.0346366		0.962309		0.941334	1	1.93828	1	0.256163		0.0608126
Seq97858	---NA---		NA	-				174	29.1552	-0.977954		-0.0661311		1.02119		1.93302	1	0.616893		0.597511
Seq81093	---NA---		NA	-				273	28.5121	-1.07442		1.41709		-0.558521		1.93299		0.74679		1.0137
Seq112782	lipase 3-like		CG2772-RA	F:triglyceride lipase activity	EC:3.1.1.3	no IPS match	0.65	152	106.765	0.00840162		0.0824587		1.85407	1	1.92813	1	-0.110658		0.324342
Seq95960	l-xylulose reductase-like isoform x2		CG7322-RB	F:oxidoreductase activity, acting on CH-OH group of donors; P:metabolic process	-	no IPS match	0.797	109	60.392	-1.0587		-0.525201		1.38938	1	1.92288	1	1.61029	1	1.44534	1
Seq82523	---NA---		NA	-				787	18.0518	0.0798754		0.244544		1.74322	1	1.90789	1	-0.394153		0.103194
Seq110598	---NA---		NA	-				1174	160.486	0.0933393		0.427232		1.56323	1	1.89712	1	0.0438646		-0.498075
Seq79239	---NA---		NA	-				800	10.1271	-1.31353		-0.0632674		0.643672		1.89394	1	0.727146		0.497458
Seq94233	---NA---		NA	-				393	20.7716	-0.707702		0.000420475		1.18439	1	1.89252	1	0.476587		0.428055
Seq82244	GA27470		CG34305-RA	P:proteolysis; F:serine-type endopeptidase activity; F:serine-type peptidase activity; F:hydrolase activity; F:catalytic activity; F:peptidase activity			0.7233	1641	574.134	-1.93637	-1	-0.722104		0.676599	1	1.89087	1	1.97692	1	1.63148	1
Seq92350	PREDICTED: uncharacterized protein LOC101901359		NA	-		SIGNAL_PEPTIDE_N_REGION (PHOBIUS); SIGNAL_PEPTIDE (PHOBIUS); SIGNAL_PEPTIDE_C_REGION (PHOBIUS); SIGNAL_PEPTIDE_H_REGION (PHOBIUS); NON_CYTOPLASMIC_DOMAIN (PHOBIUS)	0.44	647	20.1952	-0.532002		0.0182181		1.33677	1	1.88699	1	1.52862	1	0.174404
Seq2453	---NA---		NA	-		SIGNAL_PEPTIDE_N_REGION (PHOBIUS); SIGNAL_PEPTIDE_C_REGION (PHOBIUS); NON_CYTOPLASMIC_DOMAIN (PHOBIUS); SIGNAL_PEPTIDE (PHOBIUS); SIGNAL_PEPTIDE_H_REGION (PHOBIUS)		1112	11.2481	-1.05283		0.198061		0.632983		1.88388	1	0.940204		0.298979
Seq93626	---NA---		NA	-				2284	31.3415	-1.24978		-0.155318		0.788165		1.88262	1	1.12014		0.731509
Seq105143	---NA---		NA	-				203	77.3971	-1.80026	-1	-0.504583		0.581293		1.87697	1	1.87302	1	1.56882	1
Seq78463	isoform b		NA	C:extracellular space		no IPS match	0.5145	581	20.3597	-0.12411		0.334811		1.4077	1	1.86662	1	0.708983		0.333132
Seq78270	---NA---		NA	-				545	35.235	0.0873375		0.128294		1.82453	1	1.86549	1	-0.0566248		0.0852503
Seq3751	probable cytochrome p450 6a21-like	cyp6a21	CG10248-RA	C:intracellular membrane-bounded organelle; P:oxidation-reduction process; P:insecticide metabolic process; P:lauric acid metabolic process; F:electron carrier activity; F:alkane 1-monooxygenase activity; P:response to caffeine; F:heme binding; P:thermosensory behavior; F:iron ion binding; C:membrane	EC:1.14.15.3		0.7965	694	10.0432	-0.103321		0.097913		1.66105	1	1.86229	1	1.02047		0.7653
Seq1511	cystathionine beta-synthase-like		CG1753-RB	P:determination of adult lifespan; F:adenyl nucleotide binding; P:protein targeting to Golgi; C:centrosome; P:larval foraging behavior; F:cystathionine beta-synthase activity; C:chromatin; P:centrosome cycle; C:perinuclear region of cytoplasm; C:spindle; P:cysteine biosynthetic process from serine; P:cysteine biosynthetic process via cystathionine	EC:4.2.1.22	TMhelix (TMHMM)	0.6686	2465	810.986	-0.413329		-0.0561035		1.50248	1	1.85971	1	0.290077		0.222167
Seq102526	---NA---		NA	-				892	13.6269	-0.940398		0.432616		0.482828		1.85584	1	0.17614		0.996397
Seq70313	---NA---		NA	-				167	2357.08	-0.35898		0.553643		0.921682	1	1.8343	1	0.794398	1	0.277121
Seq107658	lipase 3-like		CG3635-RB	P:multicellular organism reproduction; P:lipid metabolic process; F:lipase activity	EC:3.1.1	IPR000073 (PFAM); IPR029058 (G3DSA:3.40.50.GENE3D); PTHR11005 (PANTHER); PTHR11005:SF6 (PANTHER); IPR029058 (SUPERFAMILY)	0.654	1825	71.6986	0.104762		0.333094		1.5979	1	1.82623	1	1.76945	1	0.33464		1
Seq110116	---NA---		NA	-				333	38.9729	0.154164		0.512669		1.45451	1	1.81302	1	0.0281776		-0.391173
Seq59938	27 kda hemolymph		CG14629-RA	C:extracellular region			0.6175	2913	1349.26	0.42197		0.171489		2.06167	1	1.81119	1	-0.325143		-0.537627
Seq108100	---NA---		NA	-				136	16.9928	0.00214725		0.95304		0.851197		1.80209	1	0.254794		0.491587
Seq101641	isoform a		NA	P:multicellular organism reproduction	-	IPR016181 (G3DSA:3.40.630.GENE3D); PTHR20905 (PANTHER); PTHR20905:SF5 (PANTHER); IPR016181 (SUPERFAMILY)	0.487	1149	196.533	-0.373811		-0.243728		1.65602	1	1.7861	1	0.93265	1	0.172822
Seq107974	---NA---		NA	-				1656	25.7019	-0.679105		-0.581804		1.66669	1	1.76399	1	0.789317		0.741509
Seq92905	---NA---		NA	-				1029	162.977	0.359315		0.156354		1.96558	1	1.76262	1	0.190257		-0.555957
Seq3268	isoform b		CG34038-RB	F:molecular_function; P:biological_process; C:cellular_component			0.895	994	21.2983	-1.60452	-1	-0.731774		0.886024		1.75877	1	1.0222		1.0981
Seq1372	---NA---		NA	-		no IPS match		1489	10.079	-1.15057		0.0866067		0.520526		1.75771	1	1.55432	1	1.32154
Seq110519	sarcotoxin ii-3-like		CG10146-RA	P:defense response to Gram-positive bacterium; C:extracellular space; P:antibacterial humoral response; P:defense response to Gram-negative bacterium	-	no IPS match	0.644	738	43.0128	-0.956779		1.09218		-0.293237		1.75572		1.30779		0.67386
Seq102083	lipase 3-like		CG2772-RA	P:lipid metabolic process; P:cholesterol homeostasis; P:triglyceride homeostasis; F:sterol esterase activity; C:cytoplasmic vesicle; F:triglyceride lipase activity	EC:3.1.1.3; EC:3.1.1.13	IPR000073 (PFAM); IPR029058 (G3DSA:3.40.50.GENE3D); IPR006693 (PFAM); PTHR11005 (PANTHER); PTHR11005:SF6 (PANTHER); PS51257 (PROSITE_PROFILES); IPR029058 (SUPERFAMILY)	0.7165	796	1148.04	0.0179485		0.203945		1.56894	1	1.75494	1	-0.474681		-0.101111
Seq46288	isoform a		NA	F:fucose binding; C:extracellular region; F:mannose binding; P:sperm competition	-	IPR001304 (SMART); IPR001304 (PFAM); IPR016186 (G3DSA:3.10.100.GENE3D); PTHR22802 (PANTHER); IPR018378 (PROSITE_PATTERNS); IPR001304 (PROSITE_PROFILES); IPR016187 (SUPERFAMILY)	0.5355	325	13.322	-0.014876		0.781485		0.954889		1.75125	1	0.0204617		0.090764
Seq101789	cytochrome p450 6a9-like		CG10248-RA	P:lauric acid metabolic process; F:electron carrier activity; F:iron ion binding; P:response to caffeine; F:heme binding; C:intracellular membrane-bounded organelle; P:insecticide metabolic process; C:membrane; F:alkane 1-monooxygenase activity; P:oxidation-reduction process	EC:1.14.15.3	Coil (COILS); IPR002401 (PRINTS); IPR001128 (PRINTS); IPR001128 (PFAM); IPR001128 (G3DSA:1.10.630.GENE3D); PTHR24292:SF5 (PANTHER); PTHR24292 (PANTHER); IPR017972 (PROSITE_PATTERNS); TRANSMEMBRANE (PHOBIUS); CYTOPLASMIC_DOMAIN (PHOBIUS); NON_CYTOPLASMIC_DOMAIN (PHOBIUS); IPR001128 (SUPERFAMILY); TMhelix (TMHMM)	0.7295	1963	115.44	-0.382988		0.0802261		1.28546	1	1.74868	1	0.950781	1	0.615025
Seq58810	---NA---		NA	-				1099	158.091	-0.189866		0.454965		1.09877	1	1.7436	1	0.378122		0.389313
Seq112591	---NA---		NA	-				477	164.26	-0.447719		-0.245672		1.53667	1	1.73872	1	0.809584		0.547889
Seq4592	lipophorin receptor isoform h	lipophorin receptor	CG31094-RH	F:low-density lipoprotein receptor activity; F:calcium ion binding; P:lipoprotein transport; C:integral to membrane; P:neuron projection morphogenesis; P:receptor-mediated endocytosis; P:cholesterol metabolic process; C:plasma membrane	-		0.8875	1266	10.418	-0.865865		-0.27089		1.13719		1.73216	1	1.20219		1.2961
Seq57085	lipase 3-like	lipase 3 CG3635	CG3635-RB	P:multicellular organism reproduction; P:lipid metabolic process; F:lipase activity	EC:3.1.1	IPR025483 (PIRSF); IPR000073 (PFAM); IPR029058 (G3DSA:3.40.50.GENE3D); IPR006693 (PFAM); PTHR11005:SF6 (PANTHER); PTHR11005 (PANTHER); IPR029058 (SUPERFAMILY)	0.6585	1797	67.3152	-0.261798		-0.0183518		1.48831	1	1.73176	1	1.84565	1	0.4259		1
Seq82982	cytochrome p450	cyp305a1	CG8733-RA	F:heme binding; C:membrane; F:oxidoreductase activity, acting on paired donors, with incorporation or reduction of molecular oxygen; F:iron ion binding; F:electron carrier activity; P:oxidation-reduction process; C:intracellular membrane-bounded organelle	-	SIGNAL_PEPTIDE_C_REGION (PHOBIUS); SIGNAL_PEPTIDE_N_REGION (PHOBIUS); NON_CYTOPLASMIC_DOMAIN (PHOBIUS); SIGNAL_PEPTIDE_H_REGION (PHOBIUS); SIGNAL_PEPTIDE (PHOBIUS)	0.5735	2135	62.6112	-0.843448	-1	-0.0115047		0.899076	1	1.73102	1	0.809116	1	0.734833
Seq93080	globin 1		CG9734-RD	P:oxygen transport; F:oxygen transporter activity; F:iron ion binding; F:heme binding; F:oxygen binding	-	IPR012292 (G3DSA:1.10.490.GENE3D); IPR000971 (PFAM); PTHR11442:SF36 (PANTHER); PTHR11442 (PANTHER); IPR000971 (PROSITE_PROFILES); IPR009050 (SUPERFAMILY)	0.7554	1345	1367.94	-0.793282		-0.0174359		0.945164	1	1.72101	1	0.89092	1	0.90039
Seq98727	---NA---		NA	-				199	20.9368	-0.24514		0.388474		1.08716		1.72078	1	0.575659		0.699929
Seq112349	short-chain dehydrogenase reductase family 16c member 6-like		CG9265-RD	F:oxidoreductase activity	-	IPR002198 (PFAM); IPR016040 (G3DSA:3.40.50.GENE3D); PTHR24316 (PANTHER); PTHR24316:SF289 (PANTHER); TRANSMEMBRANE (PHOBIUS); CYTOPLASMIC_DOMAIN (PHOBIUS); NON_CYTOPLASMIC_DOMAIN (PHOBIUS); SSF51735 (SUPERFAMILY); TMhelix (TMHMM)	0.654	292	11.0724	-0.888351		0.114386		0.713882		1.71662	1	1.2181		0.968891
Seq15423	---NA---		NA	-				106	124.861	-1.34507	-1	0.362405		0.00626419		1.71374	1	1.83163	1	1.34433	1
Seq113082	cytochrome p450 6d3-like		CG4373-RA	P:wing disc development; F:electron carrier activity; F:monooxygenase activity; F:iron ion binding; F:heme binding; C:intracellular membrane-bounded organelle; F:oxidoreductase activity, acting on paired donors, with incorporation or reduction of molecular oxygen; C:membrane; P:chaeta development; P:oxidation-reduction process; P:response to camptothecin	-	IPR002402 (PRINTS); IPR001128 (PFAM); IPR001128 (G3DSA:1.10.630.GENE3D); PTHR24292:SF43 (PANTHER); PTHR24292 (PANTHER); IPR001128 (SUPERFAMILY)	0.7405	297	27.0387	0.9946		0.660565		2.04753	1	1.7135	1	-0.183982		-0.00316994
Seq110183	---NA---		NA	-				355	20.9525	-0.675089		0.227874		0.80807		1.71103	1	0.518161		0.339754
Seq56942	piggybac transposable element-derived protein 4-like		NA	-		PF13843 (PFAM)	0.505	1801	16.0914	0.27206		0.658975		1.32341	1	1.71033	1	0.288637		-0.349022
Seq106404	---NA---		NA	-				358	14.9379	0.36541		0.303075		1.77255	1	1.71021	1	0.423105		0.00284629
Seq2402	---NA---		NA	-		SIGNAL_PEPTIDE (PHOBIUS); SIGNAL_PEPTIDE_H_REGION (PHOBIUS); SIGNAL_PEPTIDE_N_REGION (PHOBIUS); SIGNAL_PEPTIDE_C_REGION (PHOBIUS); NON_CYTOPLASMIC_DOMAIN (PHOBIUS); TMhelix (TMHMM)		835	14.5219	-0.350213		0.149861		1.21011	1	1.71019	1	0.502536		0.263161
Seq82392	copia protein (gag-int-pol protein)		NA	F:metal ion binding; F:RNA binding; F:nucleic acid binding; P:DNA integration; P:RNA-dependent DNA replication; F:zinc ion binding; F:RNA-directed DNA polymerase activity; P:proteolysis; F:aspartic-type endopeptidase activity		IPR025724 (PFAM); IPR012337 (G3DSA:3.30.420.GENE3D); IPR013103 (PFAM); IPR001584 (PFAM); PTHR11439 (PANTHER); PTHR11439:SF127 (PANTHER); IPR001584 (PROSITE_PROFILES); IPR012337 (SUPERFAMILY); SSF56672 (SUPERFAMILY)	0.534	4246	44.3959	-0.163363		0.49838		1.04098		1.70272	1	0.244363		0.0835878
Seq99219	---NA---		NA	-				228	94.6887	-0.972875	-1	-0.590408		1.3192	1	1.70166	1	1.21767	1	0.852161	1
Seq80965	diacetyl l-xylulose reductase		CG7322-RB	F:oxidoreductase activity, acting on CH-OH group of donors; P:metabolic process	-	IPR002347 (PRINTS); IPR002198 (PFAM); IPR016040 (G3DSA:3.40.50.GENE3D); PTHR24311 (PANTHER); PTHR24311:SF6 (PANTHER); SSF51735 (SUPERFAMILY)	0.6745	1484	399.955	-0.924347	-1	-0.481014		1.25727	1	1.7006	1	1.32597	1	0.97698	1
Seq59720	protein anachronism-like		NA	P:positive regulation of NFAT protein import into nucleus; P:head involution; P:cytokinesis; P:digestive tract mesoderm development; P:Malpighian tubule morphogenesis; P:mitotic sister chromatid separation; P:centrosome duplication; P:foregut morphogenesis; P:mitotic spindle organization; P:peripheral nervous system development; P:open tracheal system development; P:gonad development; C:cytoplasm	-	IPR001111 (PFAM); SIGNAL_PEPTIDE (PHOBIUS); SIGNAL_PEPTIDE_H_REGION (PHOBIUS); SIGNAL_PEPTIDE_C_REGION (PHOBIUS); NON_CYTOPLASMIC_DOMAIN (PHOBIUS); SIGNAL_PEPTIDE_N_REGION (PHOBIUS); SignalP-TM (SIGNALP_EUK); TMhelix (TMHMM)	0.614	1290	23.8008	0.174391		0.384196		1.49054	1	1.70034	1	0.461425		0.347311
Seq92801	CG5866		NA	-			0.51	911	16.7334	-0.109893		-0.568203		2.15557	1	1.69726	1	0.6986		0.867926
Seq38839	---NA---		NA	-				215	32077.1	-0.398836		0.1875		1.10811	1	1.69445	1	0.656825	1	0.261744
Seq112208	---NA---		NA	-				260	12.9222	-0.6089		0.521537		0.562027		1.69246	1	0.511486		0.788331
Seq82094	udp-glucuronosyltransferase 2b15-like		NA	F:ecdysteroid UDP-glucosyltransferase activity; P:metabolic process; F:glucuronosyltransferase activity		TRANSMEMBRANE (PHOBIUS); NON_CYTOPLASMIC_DOMAIN (PHOBIUS); CYTOPLASMIC_DOMAIN (PHOBIUS); TMhelix (TMHMM)	0.57	1233	14.1661	-0.105426		0.131772		1.4516	1	1.6888	1	1.34229	1	0.833422
Seq102228	lipase 3-like		CG2772-RA	P:lipid metabolic process; P:cholesterol homeostasis; C:extracellular space; P:multicellular organism reproduction; P:triglyceride homeostasis; F:sterol esterase activity; C:cytoplasmic vesicle; F:triglyceride lipase activity	EC:3.1.1.3; EC:3.1.1.13	IPR029058 (G3DSA:3.40.50.GENE3D); PTHR11005:SF6 (PANTHER); PTHR11005 (PANTHER)	0.69	439	481.471	0.160238		0.187395		1.65525	1	1.68241	1	-0.510648		-0.178707
Seq56914	isoform b		NA	F:chitin binding; P:chitin metabolic process; C:extracellular region		SIGNAL_PEPTIDE_H_REGION (PHOBIUS); SIGNAL_PEPTIDE_N_REGION (PHOBIUS); SIGNAL_PEPTIDE_C_REGION (PHOBIUS); SIGNAL_PEPTIDE (PHOBIUS); NON_CYTOPLASMIC_DOMAIN (PHOBIUS); SignalP-noTM (SIGNALP_GRAM_NEGATIVE); SignalP-TM (SIGNALP_GRAM_POSITIVE); SignalP-noTM (SIGNALP_EUK)	0.51	1283	310.875	-0.0612495		0.248579		1.37217	1	1.682	1	0.266348		0.178165
Seq55559	argininosuccinate synthase-like		CG1315-RA	P:arginine biosynthetic process; P:urea cycle; P:argininosuccinate metabolic process; F:ATP binding; F:argininosuccinate synthase activity	EC:6.3.4.5	IPR024074 (G3DSA:3.90.1260.GENE3D); IPR014729 (G3DSA:3.40.50.GENE3D); IPR001518 (PFAM); IPR001518 (TIGRFAM); G3DSA:1.20.5.470 (GENE3D); PTHR11587 (PANTHER); PTHR11587:SF1 (PANTHER); IPR018223 (PROSITE_PATTERNS); IPR018223 (PROSITE_PATTERNS); IPR023434 (HAMAP); SSF52402 (SUPERFAMILY); SSF69864 (SUPERFAMILY)	0.7936	1844	728.712	-1.00628	-1	-0.233469		0.90873	1	1.68154	1	1.342	1	0.914114	1
Seq79833	---NA---		NA	-				1197	10.9678	-0.551133		0.874078		0.254953		1.68016	1	0.426732		0.617363
Seq51711	---NA---		NA	-				559	252.849	0.51483		0.785632		1.40908	1	1.67988	1	-1.16115		-0.600259
Seq82256	---NA---		NA	-				2109	42.0635	-0.616329		-0.0709707		1.13335	1	1.67871	1	1.20241	1	-0.0389992
Seq102149	---NA---		NA	-				3687	1153.49	0.479644		0.442603		1.71533	1	1.67829	1	-0.228321		-0.494407
Seq56389	isoform b		NA	C:lipid particle	-	no IPS match	0.67	300	2528.14	-0.000112886		0.830145		0.846347		1.6766	1	0.617653		0.11154
Seq103062	---NA---		NA	-				113	151.676	0.311871		0.460487		1.52262	1	1.67124	1	-0.104045		-0.466517
Seq55117	golgin subfamily a member 6-like protein 6-like		CG12164-RA	F:oxidoreductase activity; P:oxidation-reduction process; F:transition metal ion binding	-	PTHR21698:SF1 (PANTHER); PTHR21698 (PANTHER); SIGNAL_PEPTIDE (PHOBIUS); SIGNAL_PEPTIDE_N_REGION (PHOBIUS); SIGNAL_PEPTIDE_C_REGION (PHOBIUS); NON_CYTOPLASMIC_DOMAIN (PHOBIUS); SIGNAL_PEPTIDE_H_REGION (PHOBIUS); SignalP-noTM (SIGNALP_GRAM_NEGATIVE); SignalP-TM (SIGNALP_GRAM_POSITIVE); SignalP-noTM (SIGNALP_EUK)	0.7288	1396	10.6504	-0.822217		-0.305619		1.15218		1.66878	1	1.13914		0.26553
Seq55852	solute carrier family 28 member 3-like		CG8083-RB	C:membrane; F:nucleoside:sodium symporter activity; F:nucleoside binding; P:transport	-	IPR011657 (PFAM); IPR011642 (PFAM); IPR018270 (TIGRFAM); IPR002668 (PFAM); PTHR10590:SF4 (PANTHER); IPR008276 (PANTHER); TRANSMEMBRANE (PHOBIUS); TRANSMEMBRANE (PHOBIUS); CYTOPLASMIC_DOMAIN (PHOBIUS); TRANSMEMBRANE (PHOBIUS); CYTOPLASMIC_DOMAIN (PHOBIUS); TRANSMEMBRANE (PHOBIUS); NON_CYTOPLASMIC_DOMAIN (PHOBIUS); TRANSMEMBRANE (PHOBIUS); TRANSMEMBRANE (PHOBIUS); CYTOPLASMIC_DOMAIN (PHOBIUS); CYTO…	0.7432	2330	677.459	-0.857264		-0.252144		1.06055	1	1.66567	1	0.294473		0.681411
Seq82739	pupal cuticle protein edg-78e-like	pupal CP edg-78e	CG7673-RA	F:structural constituent of pupal chitin-based cuticle; F:structural constituent of chitin-based larval cuticle	-	TMhelix (TMHMM); TMhelix (TMHMM)	0.696	905	1739.34	-1.29181	-1	-0.576135		0.947721	1	1.66339	1	1.17462	1	1.19204	1
Seq68738	---NA---		NA	-				149	59.9012	-1.1376	-1	-0.340105		0.863098	1	1.66059	1	1.26662	1	1.13942	1
Seq81667	---NA---		NA	-				1802	30.3388	-0.612193		-0.218718		1.26543	1	1.65891	1	0.790769		0.479389
Seq99203	---NA---		NA	-				226	16.282	-0.549265		0.585733		0.520708		1.65571	1	0.623266		0.219712
Seq112632	---NA---		NA	-				563	143.524	-0.398204		0.467285		0.788847	1	1.65434	1	0.277109		0.335117
Seq102884	PREDICTED: uncharacterized protein LOC101896308		CG7916-RA	-		IPR010562 (SMART); IPR010562 (PFAM); PTHR20993 (PANTHER); PTHR20993:SF0 (PANTHER)	0.568	940	497.909	0.616764		0.273918		1.99634	1	1.6535	1	-1.01878	-1	-0.587246
Seq55060	---NA---		NA	-				1350	41.1098	-0.0412328		0.449415		1.15941	1	1.65006	1	0.0187551		0.112481
Seq100385	---NA---		NA	-				357	10.1453	1.01028		-0.0876775		2.74782	1	1.64987	1	-0.129299		-0.578243
Seq2091	stretchin- isoform s		CG18255-RH	F:structural constituent of cytoskeleton; F:calmodulin-dependent protein kinase activity; C:microtubule associated complex; F:myosin light chain kinase activity; P:protein phosphorylation	EC:2.7.11.18; EC:2.7.11.17	Coil (COILS); Coil (COILS); Coil (COILS); Coil (COILS); Coil (COILS); Coil (COILS)	0.6813	4868	51.8457	-0.821829		-0.856505		1.68364	1	1.64897	1	0.887032		0.699241
Seq72578	---NA---		NA	-				208	47.5613	0.176438		2.02361		-0.199544		1.64763		1.01172		-0.035906
Seq83078	---NA---		NA	-				1513	12.6974	-0.686518		0.461585		0.499429		1.64753	1	0.359531		0.888487
Seq106982	---NA---		NA	-				729	353.822	0.537588		0.388594		1.79294	1	1.64394	1	-0.0574819		-0.384027
Seq59841	---NA---		NA	-				1022	14.1918	-0.526447		0.647674		0.46697		1.64109	1	0.672206		0.82866
Seq112530	---NA---		NA	-				393	460.284	0.54655		0.508277		1.67851	1	1.64023	1	-0.315633		-0.461265
Seq59330	---NA---		NA	-				698	55.604	-0.0381495		0.697892		0.900605		1.63665	1	0.265079		0.0206199
Seq84370	---NA---		NA	-				139	23.1449	-0.926621		1.31537		-0.607006		1.63499	1	0.880739		0.986835
Seq99357	---NA---		NA	-				238	17.8435	0.139575		1.11832		0.655892		1.63464	1	0.981365		-0.233277
Seq112839	---NA---		NA	-				185	39.586	-0.863137		0.156496		0.613483		1.63311	1	0.770774		0.805212
Seq55998	isoform d		CG33989-RD	C:glycine-gated chloride channel complex; P:ion transport; P:neurogenesis; F:extracellular-glycine-gated chloride channel activity	-	no IPS match	0.886	2740	12.9262	0.41556		0.518894		1.52388	1	1.62721	1	0.286751		-0.863172
Seq107554	---NA---		NA	-				914	946.48	0.489066		0.491741		1.62325	1	1.62593	1	-0.195575		-0.521299
Seq93581	---NA---		NA	-				1109	35.3816	-0.64999		0.467892		0.502835		1.62072	1	0.582521		0.520023
Seq69334	sarcotoxin ii-3-like		CG10146-RA	P:defense response to Gram-positive bacterium; C:extracellular space; P:antibacterial humoral response; P:defense response to Gram-negative bacterium	-	IPR005521 (PFAM)	0.751	155	24.4407	-0.393171		1.50737		-0.280351		1.62019		0.309241		0.727187
Seq81738	lipase 3-like		CG2772-RA	P:cholesterol homeostasis; P:lipid metabolic process; C:extracellular space; P:multicellular organism reproduction; P:triglyceride homeostasis; F:sterol esterase activity; C:cytoplasmic vesicle; F:triglyceride lipase activity	EC:3.1.1.3; EC:3.1.1.13	IPR029058 (G3DSA:3.40.50.GENE3D); PTHR11005:SF6 (PANTHER); PTHR11005 (PANTHER)	0.7045	654	433.968	-0.0827216		-0.0240759		1.56025	1	1.6189	1	-0.378772		-0.0265219
Seq96883	procollagen lysyl isoform b		NA	C:extracellular space; C:endoplasmic reticulum; C:perinuclear region of cytoplasm; P:growth of a germarium-derived egg chamber	-	no IPS match	0.56	166	21.7141	-0.496037		0.381729		0.739428		1.61719	1	0.516772		0.434916
Seq101303	---NA---		NA	-				663	21.635	-0.59205		0.609587		0.415034		1.61667	1	1.21581	1	0.78534
Seq3468	homogentisate -dioxygenase-like		CG4779-RA	P:aromatic amino acid family metabolic process; P:alpha-amino acid metabolic process	-		0.7717	830	82.3262	-0.743518	-1	-0.403741		1.27107	1	1.61085	1	0.577331		0.827469	1
Seq107956	---NA---		NA	-				1056	22.0031	-1.07335		0.100528		0.436296		1.61017	1	0.200422		0.853395
Seq79330	---NA---		NA	-				839	179.344	-0.37587		-0.469191		1.70223	1	1.60891	1	0.486004		0.372791
Seq101425	glutathione s-transferase 1-like		CG17530-RA	C:cytoplasm; P:glutathione metabolic process; F:glutathione transferase activity	EC:2.5.1.18	IPR004046 (PFAM); IPR012336 (G3DSA:3.40.30.GENE3D); IPR010987 (G3DSA:1.20.1050.GENE3D); IPR004045 (PFAM); PTHR11260 (PANTHER); PTHR11260:SF162 (PANTHER); IPR010987 (PROSITE_PROFILES); IPR004045 (PROSITE_PROFILES); IPR012336 (SUPERFAMILY); IPR010987 (SUPERFAMILY)	0.7435	770	3007.77	-0.710802		0.0468296		0.851178		1.60881	1	0.708762		0.598408
Seq96526	lipase 3-like		CG2772-RA	P:lipid metabolic process; P:cholesterol homeostasis; P:triglyceride homeostasis; F:sterol esterase activity; C:cytoplasmic vesicle; F:triglyceride lipase activity	EC:3.1.1.3; EC:3.1.1.13	IPR029058 (G3DSA:3.40.50.GENE3D); PTHR11005 (PANTHER); PTHR11005:SF18 (PANTHER); IPR029058 (SUPERFAMILY)	0.803	136	176.535	0.0694445		0.110697		1.56612	1	1.60738	1	-0.352738		-0.00686068
Seq113161	---NA---		NA	-				354	546.65	0.323103		0.934164	1	0.992114	1	1.60317	1	0.479948		-0.0650239
Seq81591	---NA---		NA	-				868	12.3337	-0.306335		0.466967		0.828949		1.60225	1	0.859476		0.724328
Seq101998	homogentisate -dioxygenase-like		CG4779-RA	F:homogentisate 1,2-dioxygenase activity; P:L-phenylalanine catabolic process; P:oxidation-reduction process; P:tyrosine metabolic process	EC:1.13.11.5	SIGNAL_PEPTIDE_C_REGION (PHOBIUS); SIGNAL_PEPTIDE_N_REGION (PHOBIUS); SIGNAL_PEPTIDE (PHOBIUS); NON_CYTOPLASMIC_DOMAIN (PHOBIUS); SIGNAL_PEPTIDE_H_REGION (PHOBIUS)	0.8217	1464	307.438	-0.728331	-1	-0.288019		1.16075	1	1.60106	1	0.419904		0.647309	1
Seq54500	Haemolymph juvenile hormone binding protein	JH binding protein	CG7916-RA	-		no IPS match	0.5445	1044	1589.96	0.55509		0.268367		1.88711	1	1.60039	1	-1.05071	-1	-0.607739
Seq60114	1-acyl-sn-glycerol-3-phosphate acyltransferase alpha-like isoform x1		CG17608-RC	F:sequence-specific DNA binding transcription factor activity; F:nucleic acid binding; P:phospholipid biosynthetic process; P:behavioral response to ethanol; F:1-acylglycerol-3-phosphate O-acyltransferase activity; C:proteasome complex; C:membrane; C:nucleus; F:zinc ion binding	EC:2.3.1.51		0.668	2070	51.1197	0.202811		0.0109202		1.79196	1	1.60007	1	-0.493767		-0.485406
Seq58650	4-hydroxyphenylpyruvate dioxygenase-like		CG11796-RA	C:membrane raft; P:cytoskeleton organization; P:aromatic amino acid family metabolic process; C:dendritic shaft; P:wing disc dorsal/ventral pattern formation; P:lateral inhibition; F:4-hydroxyphenylpyruvate dioxygenase activity; C:neuromuscular junction; C:mitochondrial large ribosomal subunit; P:neuron projection morphogenesis; P:negative regulation of apoptotic process; P:copper ion import; C:g…	EC:3.4.23; EC:1.13.11.27		0.864	4806	707.993	-0.747755	-1	0.112548		0.738846	1	1.59915	1	0.249589		0.446316
Seq700	osiris 14		CG1155-RA	C:integral to plasma membrane	-	NON_CYTOPLASMIC_DOMAIN (PHOBIUS); CYTOPLASMIC_DOMAIN (PHOBIUS); TRANSMEMBRANE (PHOBIUS); TMhelix (TMHMM)	0.6155	1405	33.3356	-0.482843		-0.137914		1.25375	1	1.59868	1	1.02127	1	0.561341
Seq99131	---NA---		NA	-				222	16.5865	-0.549085		0.645385		0.403561		1.59803	1	0.348444		0.777986
Seq50201	CG14245		CG14245-RA	F:chitin binding; P:chitin metabolic process; C:extracellular region; F:molecular_function; P:biological_process; C:cellular_component			0.5705	459	49.6893	0.787676		1.06135		1.32155		1.59523		-0.658918		0.7327
Seq103207	---NA---		NA	-				119	46.1836	-0.400021		0.527192		0.666695		1.59391	1	0.835759	1	0.164308
Seq109263	---NA---		NA	-				203	10.3578	0.47608		-0.310504		2.37111	1	1.58453		-0.122488		0.783578
Seq107479	---NA---		NA	-				484	406.278	0.593529		0.440506		1.73283	1	1.5798	1	-0.254286		-0.589161
Seq103684	lipase 3-like		CG2772-RA	P:lipid metabolic process; P:cholesterol homeostasis; P:triglyceride homeostasis; F:sterol esterase activity; C:cytoplasmic vesicle; F:triglyceride lipase activity	EC:3.1.1.3; EC:3.1.1.13	TMhelix (TMHMM)	0.781	126	199.505	0.0245308		0.00697081		1.59555	1	1.57799	1	-0.520618		-0.250028
Seq94409	---NA---		NA	-				721	1633.59	-0.446957		0.870998		0.25935		1.57731	1	0.572281		0.466869
Seq603	sarcotoxin ii-3-like		CG10146-RA	P:defense response to Gram-positive bacterium; C:extracellular space; P:antibacterial humoral response; P:defense response to Gram-negative bacterium	-	IPR005521 (PFAM); IPR005520 (PFAM)	0.6215	750	20.5417	-0.884925		1.29972		-0.607651		1.57699		0.960128		0.334519
Seq56339	bel12_ag transposon polyprotein		NA	F:nucleic acid binding; P:DNA integration; F:zinc ion binding		IPR005312 (PFAM); PTHR22954:SF1 (PANTHER); PTHR22954 (PANTHER)	0.545	6598	60.8929	-0.548355		0.54801		0.477128		1.57349	1	1.0866	1	0.264831
Seq62181	---NA---		NA	-				112	611.375	-0.721209		0.44828		0.400118		1.56961	1	0.357925		0.85776
Seq107414	venom carboxylesterase-6-like		CG4757-RA	F:carboxylesterase activity	EC:3.1.1.1	G3DSA:3.40.50.1820 (GENE3D); IPR002018 (PFAM); PTHR11559:SF81 (PANTHER); PTHR11559 (PANTHER); IPR019826 (PROSITE_PATTERNS); SSF53474 (SUPERFAMILY)	0.694	2051	838.605	-0.728843		1.15558		-0.317674		1.56675	1	0.839289		0.597719
Seq91333	---NA---		NA	-				396	13.9887	-0.0815151		0.313858		1.17048		1.56585	1	0.69997		0.00698123
Seq99251	---NA---		NA	-				230	3197.89	-0.45042		0.251107		0.860128	1	1.56166	1	0.794191	1	0.220275
Seq59329	---NA---		NA	-				662	96.5864	-0.239334		0.516814		0.804964		1.56111	1	0.317511		0.448306
Seq93933	---NA---		NA	-				456	10.792	-0.740467		-0.176351		0.996256		1.56037	1	1.51383	1	0.914901
Seq82872	adenosylhomocysteinase 3-like		CG11654-RA	C:protein complex; P:protein import into nucleus; F:adenosylhomocysteinase activity; P:one-carbon metabolic process; C:nuclear envelope	EC:3.3.1.1	IPR001876 (SMART); IPR001876 (PFAM); PTHR23193:SF18 (PANTHER); PTHR23193 (PANTHER); IPR001876 (PROSITE_PATTERNS); IPR001876 (PROSITE_PATTERNS); IPR001876 (PROSITE_PATTERNS); IPR001876 (PROSITE_PATTERNS); IPR001876 (PROSITE_PROFILES); IPR001876 (PROSITE_PROFILES); IPR001876 (PROSITE_PROFILES); IPR001876 (PROSITE_PROFILES); SSF90209 (SUPERFAMILY); SSF90209 (SUPERFAMILY); SSF90209 (SUPERFAMILY); SSF…	0.7605	9513	4721.49	-0.0136165		0.180639		1.36505	1	1.55931	1	-0.16479		-0.0182287
Seq107410	lipase 3-like		CG2772-RA	F:triglyceride lipase activity	EC:3.1.1.3	no IPS match	0.715	346	103.776	-0.0348192		-0.0245979		1.54163	1	1.55185	1	-0.222628		-0.259953
Seq59214	serine cytosolic-like isoform x1		CG3011-RB	P:glycine metabolic process; C:mitochondrion; P:methylation; P:tetrahydrofolate interconversion; P:behavioral response to ethanol; F:glycine hydroxymethyltransferase activity; F:pyridoxal phosphate binding; F:methyltransferase activity; P:L-serine biosynthetic process	EC:2.1.2.1	IPR001085 (PIRSF); IPR001085 (PFAM); IPR015421 (G3DSA:3.40.640.GENE3D); IPR015422 (G3DSA:3.90.1150.GENE3D); PTHR11680:SF3 (PANTHER); IPR001085 (PANTHER); IPR019798 (PROSITE_PATTERNS); IPR001085 (HAMAP); IPR015424 (SUPERFAMILY)	0.8014	5720	2771.98	-0.540307		-0.160759		1.17167	1	1.55122	1	0.448405		0.410514
Seq82269	serine cytosolic-like isoform x1		CG3011-RB	P:glycine metabolic process; C:mitochondrion; P:methylation; P:tetrahydrofolate interconversion; P:behavioral response to ethanol; F:glycine hydroxymethyltransferase activity; F:pyridoxal phosphate binding; F:methyltransferase activity; P:L-serine biosynthetic process	EC:2.1.2.1	IPR001085 (PIRSF); IPR015421 (G3DSA:3.40.640.GENE3D); IPR001085 (PFAM); IPR015422 (G3DSA:3.90.1150.GENE3D); IPR001085 (PANTHER); PTHR11680:SF3 (PANTHER); IPR019798 (PROSITE_PATTERNS); IPR001085 (HAMAP); IPR015424 (SUPERFAMILY)	0.8021	5032	2681.18	-0.489054		-0.154677		1.21632	1	1.5507	1	0.433692		0.366127
Seq104811	---NA---		NA	-				189	17.3318	0.451476		0.81265		1.18835		1.54952		0.0730986		0.0162461
Seq80308	---NA---		NA	-				2240	22.7489	-0.683912		0.236746		0.627031		1.54769	1	0.681345		0.371371
Seq2129	protein anachronism-like		NA	P:positive regulation of NFAT protein import into nucleus; P:head involution; P:cytokinesis; P:digestive tract mesoderm development; P:Malpighian tubule morphogenesis; P:mitotic sister chromatid separation; P:centrosome duplication; P:foregut morphogenesis; P:mitotic spindle organization; P:peripheral nervous system development; P:open tracheal system development; P:gonad development; C:cytoplasm	-	SIGNAL_PEPTIDE (PHOBIUS); SIGNAL_PEPTIDE_C_REGION (PHOBIUS); SIGNAL_PEPTIDE_H_REGION (PHOBIUS); NON_CYTOPLASMIC_DOMAIN (PHOBIUS); SIGNAL_PEPTIDE_N_REGION (PHOBIUS); SignalP-TM (SIGNALP_EUK)	0.588	1923	87.1206	0.254036		0.421192		1.38051	1	1.54767	1	-0.192414		-0.0910262
Seq82103	---NA---		NA	-				1467	13.6081	0.339619		0.644048		1.24288	1	1.54731	1	0.0540963		-0.548886
Seq93071	lipase 3-like	lipase 3 CG8823	CG8823-RA	P:multicellular organism reproduction; P:lipid catabolic process; P:neuron projection morphogenesis; F:triglyceride lipase activity	EC:3.1.1.3	TRANSMEMBRANE (PHOBIUS); CYTOPLASMIC_DOMAIN (PHOBIUS); NON_CYTOPLASMIC_DOMAIN (PHOBIUS); CYTOPLASMIC_DOMAIN (PHOBIUS); TRANSMEMBRANE (PHOBIUS); TMhelix (TMHMM); TMhelix (TMHMM)	0.6825	1333	5694.47	0.0259448		0.0213585		1.5405	1	1.53592	1	-0.00604362		0.00744143
Seq100679	---NA---		NA	-				416	16.2618	-0.453316		0.811573		0.26747		1.53236	1	0.212509		0.668968
Seq54715	glutathione s-transferase 1-like	GSTe3	CG17524-RA	C:cytoplasm; P:glutathione metabolic process; F:glutathione transferase activity	EC:2.5.1.18	IPR004046 (PFAM); IPR012336 (G3DSA:3.40.30.GENE3D); IPR010987 (G3DSA:1.20.1050.GENE3D); IPR004045 (PFAM); PTHR11260:SF162 (PANTHER); PTHR11260 (PANTHER); IPR010987 (PROSITE_PROFILES); IPR004045 (PROSITE_PROFILES); IPR012336 (SUPERFAMILY); IPR010987 (SUPERFAMILY)	0.737	1134	1117.77	-0.358862		-0.0938807		1.26646	1	1.53144	1	0.348505		0.308772
Seq93670	---NA---		NA	-				288	167.03	0.62452		0.387787		1.76619	1	1.52946	1	-0.241164		-0.612606
Seq102931	alanine--glyoxylate aminotransferase mitochondrial-like isoform x1		CG11241-RB	F:alanine-glyoxylate transaminase activity	EC:2.6.1.44	IPR015422 (G3DSA:3.90.1150.GENE3D); PTHR11986:SF58 (PANTHER); IPR005814 (PANTHER); IPR015424 (SUPERFAMILY)	0.7489	1769	93.7551	0.0606047		0.571587		1.01792	1	1.5289	1	0.0739234		0.300001
Seq3715	carboxypeptidase b-like		CG32379-RB	P:proteolysis; F:metallocarboxypeptidase activity; F:zinc ion binding	EC:3.4.17		0.6215	1306	153.547	-0.826189	-1	-0.49789		1.2003	1	1.5286	1	0.766881	1	1.11286	1
Seq102667	isoform d		CG31676-RA	-		SIGNAL_PEPTIDE (PHOBIUS); SIGNAL_PEPTIDE_N_REGION (PHOBIUS); SIGNAL_PEPTIDE_C_REGION (PHOBIUS); NON_CYTOPLASMIC_DOMAIN (PHOBIUS); SIGNAL_PEPTIDE_H_REGION (PHOBIUS); SignalP-noTM (SIGNALP_GRAM_NEGATIVE); SignalP-noTM (SIGNALP_EUK); SignalP-TM (SIGNALP_GRAM_POSITIVE); TMhelix (TMHMM)	0.583	1298	207.768	-0.0243151		0.45393		1.05016	1	1.5284	1	0.308976		0.182415
Seq94218	vacuolar protein sorting-associated protein 13d-like		NA	-		CYTOPLASMIC_DOMAIN (PHOBIUS); NON_CYTOPLASMIC_DOMAIN (PHOBIUS); TRANSMEMBRANE (PHOBIUS); NON_CYTOPLASMIC_DOMAIN (PHOBIUS); TRANSMEMBRANE (PHOBIUS)	0.515	900	28.5542	-0.617829		-0.301111		1.20252	1	1.51923	1	1.08289	1	0.0769772
Seq101517	PREDICTED: uncharacterized protein LOC101901359		NA	-		no IPS match	0.53	893	11.3091	-0.473734		0.572879		0.471501		1.51811	1	-0.0161276		0.399862
Seq3849	---NA---		NA	-				743	10.5004	-0.374546		0.524893		0.616251		1.51569	1	-0.127894		0.00709775
Seq169	phosphatidylethanolamine-binding protein homolog -like		CG18048-RA	C:extracellular space; P:multicellular organism reproduction; P:methylation; F:anion binding; F:methyltransferase activity; P:tRNA processing	-	Coil (COILS); IPR022776 (PFAM); IPR021721 (PFAM); IPR007871 (PFAM); PTHR12998:SF0 (PANTHER); PTHR12998 (PANTHER)	0.7495	3764	1173.11	-0.473812		-0.0230531		1.06141	1	1.51217	1	0.796171	1	0.566323
Seq102820	vacuolar protein sorting-associated protein 13d-like		NA	F:purine-nucleoside phosphorylase activity	EC:2.4.2.1	no IPS match	0.5693	7275	452.061	-0.764784		0.0090469		0.738143		1.51197	1	1.02758	1	0.695651
Seq55665	polypeptide n-acetylgalactosaminyltransferase 2- partial		CG10000-RA	F:polypeptide N-acetylgalactosaminyltransferase activity; P:multicellular organism reproduction; C:Golgi stack; P:oligosaccharide biosynthetic process; C:membrane	EC:2.4.1.41	no IPS match	0.5435	2004	40.5991	-0.625918		-0.0449722		0.928107	1	1.50905	1	0.266028		0.640219
Seq57867	---NA---		NA	-				2048	28.3411	-0.755155		0.21514		0.531797		1.50209	1	0.732736		0.396197
Seq620	xaa-pro aminopeptidase 1-like		CG6225-RB	P:neurogenesis; F:aminopeptidase activity	EC:3.4.11	IPR000994 (PFAM); G3DSA:3.40.350.10 (GENE3D); IPR000587 (PFAM); IPR000994 (G3DSA:3.90.230.GENE3D); PTHR10804 (PANTHER); PTHR10804:SF3 (PANTHER); SIGNAL_PEPTIDE_H_REGION (PHOBIUS); SIGNAL_PEPTIDE (PHOBIUS); SIGNAL_PEPTIDE_C_REGION (PHOBIUS); TRANSMEMBRANE (PHOBIUS); SIGNAL_PEPTIDE_N_REGION (PHOBIUS); CYTOPLASMIC_DOMAIN (PHOBIUS); NON_CYTOPLASMIC_DOMAIN (PHOBIUS); SignalP-noTM (SIGNALP_GRAM_NEGATIV…	0.6715	2846	309.775	-0.34618		-0.0343989		1.1903	1	1.50208	1	0.460379		0.224535
Seq83777	---NA---		NA	-				135	15.133	-0.610938		0.901279		-0.0109209		1.5013	1	0.549946		0.308078
Seq61381	---NA---		NA	-				108	35.5713	-0.950945		0.0303468		0.517826		1.49912	1	1.29871	1	1.01062
Seq305	lysoplasmalogenase-like protein tmem86a-like isoform x2		CG7582-RA	C:integral to membrane	-	IPR012506 (PFAM); PTHR31885 (PANTHER); PTHR31885:SF1 (PANTHER); CYTOPLASMIC_DOMAIN (PHOBIUS); TRANSMEMBRANE (PHOBIUS); TRANSMEMBRANE (PHOBIUS); SIGNAL_PEPTIDE_N_REGION (PHOBIUS); NON_CYTOPLASMIC_DOMAIN (PHOBIUS); NON_CYTOPLASMIC_DOMAIN (PHOBIUS); CYTOPLASMIC_DOMAIN (PHOBIUS); CYTOPLASMIC_DOMAIN (PHOBIUS); TRANSMEMBRANE (PHOBIUS); TRANSMEMBRANE (PHOBIUS); NON_CYTOPLASMIC_DOMAIN (PHOBIUS); SIGNAL_P…	0.709	1214	678.941	-0.58802		-0.129541		1.03571	1	1.49419	1	0.284589		0.42892
Seq81349	---NA---		NA	-				3363	57.3989	-0.808966		-0.0545817		0.739523		1.49391	1	0.766478		0.478139
Seq81940	isoform f		CG18408-RT	P:neuropeptide signaling pathway; P:elevation of cytosolic calcium ion concentration; P:rhabdomere development; C:rough endoplasmic reticulum; P:instar larval development; P:mitotic sister chromatid segregation; C:P granule; P:wing disc dorsal/ventral pattern formation; P:oocyte microtubule cytoskeleton polarization; P:RNA interference; F:ATP-dependent RNA helicase activity; C:RISC complex; P:sen…	-	SIGNAL_PEPTIDE_H_REGION (PHOBIUS); SIGNAL_PEPTIDE (PHOBIUS); SIGNAL_PEPTIDE_N_REGION (PHOBIUS); SIGNAL_PEPTIDE_C_REGION (PHOBIUS); NON_CYTOPLASMIC_DOMAIN (PHOBIUS); SignalP-noTM (SIGNALP_EUK); TMhelix (TMHMM)	0.578	1096	30.4254	-0.621087		0.425316		0.44747		1.49387	1	0.68077		0.665837
Seq3257	murinoglobulin-2-like isoform x2		CG10363-RA	P:phagocytosis; F:peptidase inhibitor activity; P:antibacterial humoral response; P:defense response to Gram-negative bacterium	-		0.682	4712	15648.5	-0.804928	-1	0.0470179		0.637198	1	1.48914	1	1.02617	1	0.790215	1
Seq93759	isoform b		NA	F:chitin binding; P:chitin metabolic process; C:extracellular region		IPR002557 (G3DSA:2.170.140.GENE3D); IPR002557 (PFAM); SIGNAL_PEPTIDE_H_REGION (PHOBIUS); SIGNAL_PEPTIDE_N_REGION (PHOBIUS); SIGNAL_PEPTIDE_C_REGION (PHOBIUS); SIGNAL_PEPTIDE (PHOBIUS); NON_CYTOPLASMIC_DOMAIN (PHOBIUS); IPR002557 (PROSITE_PROFILES); SignalP-noTM (SIGNALP_GRAM_NEGATIVE); SignalP-noTM (SIGNALP_EUK); SignalP-TM (SIGNALP_GRAM_POSITIVE); IPR002557 (SUPERFAMILY)	0.5786	1370	448.907	-0.0377482		0.219573		1.2316	1	1.48892	1	0.276159		0.0733578
Seq107489	very low-density lipoprotein receptor-like isoform x4		CG31094-RM	F:low-density lipoprotein receptor activity; F:calcium ion binding; P:lipoprotein transport; C:integral to membrane; P:neuron projection morphogenesis; P:receptor-mediated endocytosis; P:cholesterol metabolic process; C:plasma membrane	-	IPR002172 (PRINTS); IPR002172 (SMART); IPR002172 (G3DSA:4.10.400.GENE3D); IPR002172 (G3DSA:4.10.400.GENE3D); IPR002172 (PFAM); PTHR10529:SF151 (PANTHER); PTHR10529 (PANTHER); IPR023415 (PROSITE_PATTERNS); IPR023415 (PROSITE_PATTERNS); IPR002172 (PROSITE_PROFILES); IPR002172 (PROSITE_PROFILES); IPR002172 (SUPERFAMILY); IPR002172 (SUPERFAMILY)	0.773	1329	105.438	-0.146465		0.321369		1.02102	1	1.48885	1	0.454083		0.336992
Seq93573	stretchin- isoform s		CG18255-RH	F:calmodulin-dependent protein kinase activity; C:microtubule associated complex; F:myosin light chain kinase activity	EC:2.7.11.18; EC:2.7.11.17	SignalP-TM (SIGNALP_GRAM_POSITIVE)	0.6771	1743	43.3366	-0.287007		-0.527456		1.72675	1	1.4863	1	0.698608		0.370883
Seq59191	glutathione s-transferase 1-like	GSTe2	CG17523-RA	C:cytoplasm; F:glutathione transferase activity; P:response to oxidative stress; P:glutathione metabolic process; P:response to heat	EC:2.5.1.18	IPR004046 (PFAM); IPR004045 (PFAM); IPR012336 (G3DSA:3.40.30.GENE3D); IPR010987 (G3DSA:1.20.1050.GENE3D); PTHR11260 (PANTHER); PTHR11260:SF162 (PANTHER); IPR004045 (PROSITE_PROFILES); IPR010987 (PROSITE_PROFILES); IPR010987 (SUPERFAMILY); IPR012336 (SUPERFAMILY)	0.6695	901	649.385	-0.10342		-0.106244		1.48897	1	1.48615	1	-0.0993679		0.0665316
Seq3783	---NA---		NA	-				856	13.8644	0.811168		0.417753		1.87955	1	1.48614	1	-0.463563		-0.946236
Seq1924	elongation of very long chain fatty acids protein aael008004-like	elongation of very long chain fatty acids protein	CG5278-RA	C:integral to membrane; P:neurogenesis	-	IPR002076 (PFAM); IPR002076 (PANTHER); IPR002076 (PROSITE_PATTERNS); TRANSMEMBRANE (PHOBIUS); NON_CYTOPLASMIC_DOMAIN (PHOBIUS); CYTOPLASMIC_DOMAIN (PHOBIUS); TRANSMEMBRANE (PHOBIUS); TRANSMEMBRANE (PHOBIUS); CYTOPLASMIC_DOMAIN (PHOBIUS); NON_CYTOPLASMIC_DOMAIN (PHOBIUS); TMhelix (TMHMM); TMhelix (TMHMM); TMhelix (TMHMM)	0.7645	1667	1474.65	-0.699603	-1	-0.165167		0.951099	1	1.48554	1	0.646874	1	0.314232
Seq55672	isoform b		NA	F:nucleic acid binding; F:zinc ion binding; C:nucleus; P:neurogenesis		Coil (COILS); IPR015880 (SMART); IPR012934 (SMART); PF13894 (PFAM); IPR013087 (G3DSA:3.30.160.GENE3D); IPR012934 (PFAM); IPR007087 (PFAM); PF13912 (PFAM); IPR013087 (G3DSA:3.30.160.GENE3D); PF13465 (PFAM); IPR013087 (G3DSA:3.30.160.GENE3D); IPR013087 (G3DSA:3.30.160.GENE3D); IPR013087 (G3DSA:3.30.160.GENE3D); PTHR24409 (PANTHER); PTHR24409:SF14 (PANTHER); IPR007087 (PROSITE_PATTERNS); IPR007087 (…	0.4915	2013	30.9196	-0.0733838		0.0758545		1.33001	1	1.47925	1	0.329503		-0.031336
Seq107072	lectin subunit alpha-like		NA	F:carbohydrate binding		IPR001304 (SMART); IPR016186 (G3DSA:3.10.100.GENE3D); IPR001304 (PFAM); PTHR22802 (PANTHER); NON_CYTOPLASMIC_DOMAIN (PHOBIUS); SIGNAL_PEPTIDE_N_REGION (PHOBIUS); SIGNAL_PEPTIDE_C_REGION (PHOBIUS); SIGNAL_PEPTIDE_H_REGION (PHOBIUS); SIGNAL_PEPTIDE (PHOBIUS); IPR001304 (PROSITE_PROFILES); SignalP-noTM (SIGNALP_EUK); IPR016187 (SUPERFAMILY)	0.544	908	1074.3	0.062894		-0.131167		1.6733	1	1.47924	1	-0.0446495		-0.178449
Seq55012	isoform d		CG30053-RA	-		TRANSMEMBRANE (PHOBIUS); CYTOPLASMIC_DOMAIN (PHOBIUS); NON_CYTOPLASMIC_DOMAIN (PHOBIUS); TMhelix (TMHMM)	0.7679	1315	107.902	-0.534718		0.38907		0.554178		1.47797	1	0.294362		0.463991
Seq58339	---NA---		NA	-				1045	11.1147	-0.782201		0.306164		0.388698		1.47706	1	0.713103		0.985286
Seq3425	---NA---		NA	-				641	21.3205	-0.241815		0.0205285		1.2137	1	1.47605	1	0.856654		-0.112813
Seq83304	reverse transcriptase-like partial		NA	F:RNA binding; P:RNA-dependent DNA replication; F:RNA-directed DNA polymerase activity		no IPS match	0.48	2678	17.873	-0.569082		0.367072		0.533508		1.46966	1	0.200605		0.631827
Seq105806	---NA---		NA	-				250	202.639	-0.151818		0.886348		0.42846		1.46663	1	0.192125		0.220006
Seq102322	serine proteases 1 2-like		CG10472-RA	F:serine-type endopeptidase activity; P:proteolysis	EC:3.4.21	IPR001254 (PFAM); G3DSA:2.40.10.10 (GENE3D); IPR009003 (SUPERFAMILY)	0.863	336	640.57	-0.66172	-1	-0.264363		1.06857	1	1.46592	1	0.899908	1	0.786653	1
Seq102698	alpha-amylase a-like		CG18730-RA	F:oligo-1,6-glucosidase activity; P:carbohydrate metabolic process; C:extracellular region; F:alpha-amylase activity; F:calcium ion binding	EC:3.2.1.1; EC:3.2.1.10	IPR006046 (PRINTS); IPR006048 (SMART); IPR006589 (SMART); IPR013780 (G3DSA:2.60.40.GENE3D); IPR013781 (G3DSA:3.20.20.GENE3D); IPR006048 (PFAM); IPR006047 (PFAM); IPR015902 (PANTHER); PTHR10357:SF116 (PANTHER); SIGNAL_PEPTIDE_C_REGION (PHOBIUS); SIGNAL_PEPTIDE (PHOBIUS); SIGNAL_PEPTIDE_N_REGION (PHOBIUS); SIGNAL_PEPTIDE_H_REGION (PHOBIUS); NON_CYTOPLASMIC_DOMAIN (PHOBIUS); SignalP-noTM (SIGNALP_EU…	0.7725	1652	284.612	0.0594222		0.0193308		1.50531	1	1.46522	1	-0.44822		-0.30506
Seq94844	CG3984		NA	-			0.5925	1296	1163.59	-0.879419		0.0876469		0.497669		1.46473	1	1.2637	1	1.21072	1
Seq98226	choline ethanolaminephosphotransferase 1-like isoform x2		CG6016-RB	C:membrane; F:ethanolaminephosphotransferase activity; P:phospholipid biosynthetic process	EC:2.7.8.1	TRANSMEMBRANE (PHOBIUS); CYTOPLASMIC_DOMAIN (PHOBIUS); NON_CYTOPLASMIC_DOMAIN (PHOBIUS); TMhelix (TMHMM)	0.7021	181	61.0328	-0.796432		-0.0392264		0.702262	1	1.45947	1	1.12263	1	0.447965
Seq111194	---NA---		NA	-				159	23.2685	-0.248051		0.491132		0.719873		1.45905	1	0.309913		0.306007
Seq81225	mesoderm induction early response 1		CG16779-RD	C:intracellular organelle; F:nucleic acid binding; P:single-organism developmental process; P:organ development; P:pattern specification process	-	IPR015880 (SMART); IPR001005 (SMART); IPR001005 (PFAM); IPR000949 (PFAM); IPR013087 (G3DSA:3.30.160.GENE3D); IPR009057 (G3DSA:1.10.10.GENE3D); PTHR16089:SF25 (PANTHER); PTHR16089 (PANTHER); IPR007087 (PROSITE_PATTERNS); IPR007087 (PROSITE_PROFILES); IPR017884 (PROSITE_PROFILES); IPR000949 (PROSITE_PROFILES); SSF57667 (SUPERFAMILY); IPR009057 (SUPERFAMILY)	0.5755	4605	20.9547	-0.476849		-0.424158		1.40462	1	1.45731	1	0.634465		0.773604
Seq108058	---NA---		NA	-				132	3881.3	-0.112733		1.30876		0.034419		1.45591		0.220774		0.102545
Seq4251	sarcotoxin ii-3-like		CG10146-RA	P:defense response to Gram-positive bacterium; C:extracellular space; P:antibacterial humoral response; P:defense response to Gram-negative bacterium	-		0.642	853	226.07	-0.502754		1.38964		-0.438028		1.45436		0.258083		0.60316
Seq89189	---NA---		NA	-				223	14.324	-1.00787		1.22879		-0.78323		1.45343	1	1.17529		0.0559289
Seq81138	faulty isoform c		NA	P:axon target recognition	-	G3DSA:2.10.70.10 (GENE3D); IPR003410 (PFAM); IPR000436 (SUPERFAMILY)	0.5511	1403	284.731	-0.363487		-0.0606838		1.14788	1	1.45068	1	0.418633		0.475865
Seq112602	---NA---		CG7203-RB	-				504	67.7901	-0.884457		-0.566063		1.12971	1	1.4481	1	1.08607	1	0.914429	1
Seq104568	membrane metallo-endopeptidase-like 1-like		CG9507-RA	F:metalloendopeptidase activity; P:proteolysis	EC:3.4.24	IPR024079 (G3DSA:3.40.390.GENE3D); IPR018497 (PFAM); SSF55486 (SUPERFAMILY)	0.688	155	20.0886	-0.695355		0.149141		0.603342		1.44784	1	0.896798		0.628566
Seq2604	---NA---		NA	-		NON_CYTOPLASMIC_DOMAIN (PHOBIUS); SIGNAL_PEPTIDE_C_REGION (PHOBIUS); SIGNAL_PEPTIDE_N_REGION (PHOBIUS); SIGNAL_PEPTIDE (PHOBIUS); SIGNAL_PEPTIDE_H_REGION (PHOBIUS); SignalP-noTM (SIGNALP_EUK); SignalP-TM (SIGNALP_GRAM_POSITIVE); TMhelix (TMHMM)		451	30.223	-0.681351		0.304466		0.461753		1.44757	1	1.39726	1	1.50718	1
Seq112606	---NA---		NA	-				515	16.7339	-0.617847		0.108278		0.718558		1.44468	1	0.571351		1.02576
Seq109400	---NA---		NA	-				226	14.7108	-0.390106		1.0132		0.0396525		1.44296	1	0.585643		0.590889
Seq53597	ecdysis triggering hormone	ecdysis triggering hormone	CG18105-RA	P:locomotion involved in locomotory behavior; C:fusome; P:startle response; F:calcium ion binding; P:protein folding; P:neurogenesis; P:brain morphogenesis; P:imaginal disc-derived wing morphogenesis; P:olfactory behavior; C:extracellular space; P:peripheral nervous system development; C:endoplasmic reticulum lumen; F:ecdysis-triggering hormone activity; F:unfolded protein binding; F:G-protein co…	-	NON_CYTOPLASMIC_DOMAIN (PHOBIUS); SIGNAL_PEPTIDE_C_REGION (PHOBIUS); SIGNAL_PEPTIDE_H_REGION (PHOBIUS); SIGNAL_PEPTIDE_N_REGION (PHOBIUS); SIGNAL_PEPTIDE (PHOBIUS)	0.69	799	13.4042	-0.865174		0.107329		0.470067		1.44257	1	0.757742		0.891464
Seq71960	---NA---		NA	-				196	130.554	-0.588134		0.676481		0.177818		1.44243	1	0.854415	1	0.733127
Seq82087	---NA---		NA	-				1197	11.4174	-0.146457		0.30035		0.985544		1.43235	1	0.453629		0.79547
Seq3077	---NA---		NA	-				3070	44.3865	-0.818322		0.0525369		0.554529		1.42539	1	0.682813		0.479909
Seq4723	c-1-tetrahydrofolate cytoplasmic-like isoform x2		CG4067-RA	C:cytosol; P:oxidation-reduction process; F:methylenetetrahydrofolate dehydrogenase (NADP+) activity; P:folic acid-containing compound biosynthetic process; F:methenyltetrahydrofolate cyclohydrolase activity; P:one-carbon metabolic process; F:ATP binding; F:formate-tetrahydrofolate ligase activity; C:lipid particle	EC:1.5.1.5; EC:3.5.4.9; EC:6.3.4.3		0.8621	1446	292.198	-1.36554	-1	-0.271083		0.330904		1.42536	1	1.77942	1	1.31071	1
Seq106205	sarcotoxin ii-3-like		CG10146-RA	P:defense response to Gram-positive bacterium; C:extracellular space; P:antibacterial humoral response; P:defense response to Gram-negative bacterium	-	IPR005521 (PFAM)	0.723	310	54.8302	0.119214		1.09892		0.441102		1.42081		-0.189218		0.382926
Seq92081	---NA---		NA	-				542	14.7264	0.0625		0.490453		0.992419		1.42037	1	0.421807		0.42451
Seq101186	---NA---		NA	-				590	11.024	-0.834734		0.252805		0.330123		1.41766	1	-0.137896		0.583148
Seq102783	dihydropyrimidinase-like isoform x1		CG1411-RA	P:Ras protein signal transduction; F:dihydropyrimidinase activity; P:memory; P:pyrimidine nucleobase catabolic process; P:'de novo' pyrimidine nucleobase biosynthetic process; C:cytoplasm	EC:3.5.2.2	G3DSA:3.20.20.140 (GENE3D); PTHR11647:SF1 (PANTHER); PTHR11647 (PANTHER); SIGNAL_PEPTIDE_C_REGION (PHOBIUS); SIGNAL_PEPTIDE_N_REGION (PHOBIUS); SIGNAL_PEPTIDE (PHOBIUS); NON_CYTOPLASMIC_DOMAIN (PHOBIUS); SIGNAL_PEPTIDE_H_REGION (PHOBIUS); SSF51556 (SUPERFAMILY)	0.682	611	17.4128	-0.521829		0.0465654		0.847424		1.41582	1	0.156347		0.624923
Seq59599	GA19951		CG6912-RA	-			0.5017	2052	865.057	-0.809415	-1	-0.279918		0.882769	1	1.41227	1	1.33479	1	1.15614	1
Seq80444	---NA---		NA	-				3177	33.6582	-0.172182		-0.0148041		1.25119	1	1.40857	1	0.567801		0.867808
Seq103854	---NA---		NA	-				128	17.0744	-1.84815	-1	-0.392842		-0.0477129		1.4076	1	2.10662	1	2.06976	1
Seq112617	---NA---		CG7203-RB	-				536	81.4874	-0.618775		-0.539045		1.3185	1	1.39823	1	0.850759	1	0.796429
Seq104310	---NA---		NA	-				130	15.6464	-0.756731		0.220138		0.420816		1.39769	1	0.845092		0.499061
Seq81254	muscle-specific protein isoform e		NA	P:larval visceral muscle development; P:transcription from RNA polymerase II promoter; C:nuclear membrane; C:actin cytoskeleton; P:establishment of nucleus localization; P:mesoderm development; P:flight; P:cytoplasmic transport, nurse cell to oocyte; F:actin binding; C:integrin complex; P:actin filament organization; P:skeletal muscle tissue development; P:female germline ring canal stabilization…	-	no IPS match	0.6167	5463	98.5153	-0.218682		-0.853548		2.03087	1	1.39601	1	0.449916		0.638657
Seq96380	c-1-tetrahydrofolate cytoplasmic-like isoform x1		CG4067-RE	C:cytosol; P:oxidation-reduction process; F:methylenetetrahydrofolate dehydrogenase (NADP+) activity; P:folic acid-containing compound biosynthetic process; F:methenyltetrahydrofolate cyclohydrolase activity; P:one-carbon metabolic process; F:ATP binding; F:formate-tetrahydrofolate ligase activity; C:lipid particle	EC:1.5.1.5; EC:3.5.4.9; EC:6.3.4.3	CYTOPLASMIC_DOMAIN (PHOBIUS); TRANSMEMBRANE (PHOBIUS); NON_CYTOPLASMIC_DOMAIN (PHOBIUS); TMhelix (TMHMM)	0.8847	118	76.74	-1.68024	-1	-0.412787		0.126462		1.39391	1	1.92497	1	1.66651	1
Seq104510	---NA---		NA	-				148	499.372	-0.653438		0.0850148		0.655253	1	1.3937	1	0.778536	1	0.594329
Seq97531	---NA---		NA	-				170	10.4958	-0.657128		0.383666		0.352819		1.39361	1	0.747466		0.441088
Seq55543	prolyl 4-hydroxylase subunit alpha-2-like		CG9728-RA	P:oxidation-reduction process; F:procollagen-proline 4-dioxygenase activity; F:oxidoreductase activity, acting on single donors with incorporation of molecular oxygen, incorporation of two atoms of oxygen; F:L-ascorbic acid binding; P:peptidyl-proline hydroxylation to 4-hydroxy-L-proline; C:procollagen-proline 4-dioxygenase complex; F:iron ion binding	EC:1.14.11.2; EC:1.13.11	IPR006620 (SMART); IPR011990 (G3DSA:1.25.40.GENE3D); IPR013547 (PFAM); IPR005123 (PFAM); PTHR10869:SF44 (PANTHER); PTHR10869 (PANTHER); SIGNAL_PEPTIDE_H_REGION (PHOBIUS); NON_CYTOPLASMIC_DOMAIN (PHOBIUS); SIGNAL_PEPTIDE_N_REGION (PHOBIUS); SIGNAL_PEPTIDE (PHOBIUS); SIGNAL_PEPTIDE_C_REGION (PHOBIUS); IPR019734 (PROSITE_PROFILES); IPR005123 (PROSITE_PROFILES); IPR013026 (PROSITE_PROFILES); SignalP-…	0.62	1821	159.398	-0.837936	-1	-0.563085		1.11857	1	1.39342	1	0.866067	1	0.698176
Seq96772	glycosyltransferase 25 family member-like		CG31915-RA	P:lipopolysaccharide biosynthetic process; F:procollagen-lysine 5-dioxygenase activity	EC:1.14.11.4	IPR002654 (PFAM); PTHR10730:SF2 (PANTHER); PTHR10730 (PANTHER)	0.7867	164	15.2571	-0.418609		0.174936		0.799691		1.39324	1	1.19577	1	0.620661
Seq83637	endothelin-converting enzyme-like 1-like		CG9507-RA	F:metalloendopeptidase activity; P:proteolysis	EC:3.4.24	IPR024079 (G3DSA:3.40.390.GENE3D); IPR018497 (PFAM); SSF55486 (SUPERFAMILY)	0.81	122	12.0659	-0.562075		0.355416		0.472231		1.38972	1	0.777113		0.341214
Seq5941	copia protein (gag-int-pol protein)		NA	-		IPR013103 (PFAM); IPR001584 (PFAM); IPR012337 (G3DSA:3.30.420.GENE3D); PTHR11439 (PANTHER); PTHR11439:SF127 (PANTHER); IPR001584 (PROSITE_PROFILES); SSF56672 (SUPERFAMILY); IPR012337 (SUPERFAMILY)	0.5707	4546	28.4137	-0.196875		0.334159		0.857695		1.38873	1	-0.0926518		-0.00658852
Seq101922	lysosomal alpha-mannosidase-like isoform x1		CG5322-RB	P:carbohydrate metabolic process; F:binding; F:alpha-mannosidase activity; C:lysosome; C:extracellular region	EC:3.2.1.24	IPR015341 (SMART); IPR015341 (PFAM); IPR015341 (G3DSA:1.20.1270.GENE3D); IPR027291 (G3DSA:3.20.110.GENE3D); IPR000602 (PFAM); IPR013780 (G3DSA:2.60.40.GENE3D); PTHR11607 (PANTHER); PTHR11607:SF3 (PANTHER); IPR011330 (SUPERFAMILY); IPR028995 (SUPERFAMILY)	0.643	2965	17025.7	-0.502424		-0.081684		0.966185	1	1.38693	1	-0.0192402		0.46633
Seq1033	rna-binding protein musashi homolog rbp6-like isoform x2		CG32169-RC	P:inosine biosynthetic process; P:negative regulation of translation; F:growth factor activity; F:adenosine deaminase activity; F:nucleotide binding; P:purine ribonucleoside monophosphate biosynthetic process; F:translation repressor activity, nucleic acid binding; P:mRNA processing; P:germ-line stem cell division; C:extracellular space; C:integral to membrane; C:cytosol; P:stem cell maintenance;…	EC:3.5.4.4	IPR000504 (SMART); IPR000504 (PFAM); IPR012677 (G3DSA:3.30.70.GENE3D); PTHR24012:SF224 (PANTHER); PTHR24012 (PANTHER); IPR000504 (PROSITE_PROFILES); SSF54928 (SUPERFAMILY)	0.8835	2753	10.4701	0.441784		0.93985		0.888777		1.38684		-0.216987		0.28271
Seq102956	isoform b		NA	C:extracellular region	-	Coil (COILS); Coil (COILS); IPR002181 (SMART); IPR002181 (PFAM); IPR014715 (G3DSA:4.10.530.GENE3D); IPR014716 (G3DSA:3.90.215.GENE3D); PTHR19143 (PANTHER); IPR020837 (PROSITE_PATTERNS); SIGNAL_PEPTIDE_H_REGION (PHOBIUS); NON_CYTOPLASMIC_DOMAIN (PHOBIUS); SIGNAL_PEPTIDE (PHOBIUS); SIGNAL_PEPTIDE_N_REGION (PHOBIUS); SIGNAL_PEPTIDE_C_REGION (PHOBIUS); IPR002181 (PROSITE_PROFILES); SignalP-noTM (SIGN…	0.6485	1044	75.7866	0.669509		2.13821		-0.0855547		1.38315		-0.488265		-0.628003
Seq111175	---NA---		NA	-				156	5522.09	-0.0461256		1.30718		0.0280249		1.38133	1	0.407162		0.300482
Seq82350	voltage-gated potassium channel subunit beta-1-like isoform x1		CG43388-RF	P:flight behavior; P:phagocytosis; P:determination of adult lifespan; P:lateral inhibition; F:glucokinase activity; F:potassium channel regulator activity; P:cytoskeleton-dependent intracellular transport; P:flight; P:endosomal transport; F:fructokinase activity; C:cytosol; F:microtubule binding; P:protein oligomerization; P:glycolysis; P:circadian sleep/wake cycle, sleep; F:mannokinase activity;…	EC:2.7.1.2; EC:2.7.1.7; EC:2.7.1.4	Coil (COILS); Coil (COILS)	0.755	1208	17.3246	-0.297745		0.597236		0.484959		1.37994	1	0.427917		0.531644
Seq65803	---NA---		NA	-				126	2294.22	-0.39782		0.324489		0.656327		1.37864	1	0.356225		0.517869
Seq1343	---NA---		NA	-		CYTOPLASMIC_DOMAIN (PHOBIUS); TRANSMEMBRANE (PHOBIUS); NON_CYTOPLASMIC_DOMAIN (PHOBIUS); TRANSMEMBRANE (PHOBIUS); CYTOPLASMIC_DOMAIN (PHOBIUS); NON_CYTOPLASMIC_DOMAIN (PHOBIUS); TRANSMEMBRANE (PHOBIUS); TMhelix (TMHMM); TMhelix (TMHMM); TMhelix (TMHMM)		2576	359.532	-0.0448572		0.277798		1.05512	1	1.37778	1	0.24341		0.38308
Seq103188	---NA---		NA	-				118	956.093	-0.465872		1.00632		-0.0962453		1.37594	1	0.703208		0.465936
Seq56500	---NA---		NA	-				2129	16.6363	0.462741		0.677014		1.15817	1	1.37245	1	0.27725		-0.390224
Seq102306	---NA---		NA	-				636	10.6458	-1.06758		0.49864		-0.196141		1.37008	1	0.661974		0.643777
Seq729	isoform b		CG1656-RA	P:protein localization; C:extracellular space; C:cell surface; P:regulation of female receptivity, post-mating; F:galactose binding; P:sperm competition	-	IPR001304 (PFAM); IPR016186 (G3DSA:3.10.100.GENE3D); PTHR22802 (PANTHER); IPR001304 (PROSITE_PROFILES); IPR016187 (SUPERFAMILY)	0.5635	2071	12.3306	0.0517457		0.246185		1.17444	1	1.36888	1	0.329046		0.19239
Seq77970	---NA---		NA	-				503	10.1316	-0.707586		0.0871657		0.572098		1.36685	1	0.433106		0.630865
Seq55359	leucine-rich repeat-containing protein 15-like		NA	F:molecular_function; P:biological_process; C:cellular_component		Coil (COILS); PR00019 (PRINTS); SM00364 (SMART); IPR003591 (SMART); IPR001611 (PFAM); G3DSA:3.80.10.10 (GENE3D); IPR001611 (PFAM); G3DSA:3.80.10.10 (GENE3D); PTHR24365 (PANTHER); NON_CYTOPLASMIC_DOMAIN (PHOBIUS); SIGNAL_PEPTIDE (PHOBIUS); SIGNAL_PEPTIDE_C_REGION (PHOBIUS); SIGNAL_PEPTIDE_N_REGION (PHOBIUS); SIGNAL_PEPTIDE_H_REGION (PHOBIUS); IPR001611 (PROSITE_PROFILES); IPR001611 (PROSITE_PROFIL…	0.4865	1628	668.084	-0.562163		-0.531208		1.33497	1	1.36593	1	0.659739	1	0.66811	1
Seq102518	---NA---		NA	-				531	55.915	0.0263809		-0.065645		1.45261	1	1.36058	1	0.339389		-0.194422
Seq102178	GA12094		NA	F:molecular_function; P:biological_process; C:cellular_component			0.646	985	563.042	-0.597389		-0.505464		1.26707	1	1.359	1	0.683653		0.466135
Seq74098	CG31343		NA	P:proteolysis; F:metallopeptidase activity; F:aminopeptidase activity; F:zinc ion binding			0.57	249	225.377	0.0691031		0.36706		1.06104	1	1.359	1	-0.264864		-0.00143335
Seq107096	---NA---		NA	-				992	11.5031	-0.272539		0.5916		0.493356		1.3575	1	0.0771262		0.667135
Seq3122	cg7781 cg7781-pa		CG7781-RA	-		SIGNAL_PEPTIDE_N_REGION (PHOBIUS); CYTOPLASMIC_DOMAIN (PHOBIUS); SIGNAL_PEPTIDE_C_REGION (PHOBIUS); NON_CYTOPLASMIC_DOMAIN (PHOBIUS); SIGNAL_PEPTIDE (PHOBIUS); SIGNAL_PEPTIDE_H_REGION (PHOBIUS); TRANSMEMBRANE (PHOBIUS); SignalP-noTM (SIGNALP_GRAM_NEGATIVE); SignalP-noTM (SIGNALP_EUK); SSF57302 (SUPERFAMILY); TMhelix (TMHMM); TMhelix (TMHMM)	0.575	1686	261.066	-1.1667	-1	-0.133133		0.323912		1.35748	1	1.44382	1	1.23179	1
Seq790	choline ethanolaminephosphotransferase 1-like isoform x2		CG6016-RE	C:membrane; F:ethanolaminephosphotransferase activity; P:phospholipid biosynthetic process	EC:2.7.8.1	IPR000462 (PFAM); PTHR10414:SF4 (PANTHER); IPR014472 (PANTHER); IPR000462 (PROSITE_PATTERNS); CYTOPLASMIC_DOMAIN (PHOBIUS); CYTOPLASMIC_DOMAIN (PHOBIUS); NON_CYTOPLASMIC_DOMAIN (PHOBIUS); TRANSMEMBRANE (PHOBIUS); TRANSMEMBRANE (PHOBIUS); TRANSMEMBRANE (PHOBIUS); NON_CYTOPLASMIC_DOMAIN (PHOBIUS); TRANSMEMBRANE (PHOBIUS); CYTOPLASMIC_DOMAIN (PHOBIUS); TRANSMEMBRANE (PHOBIUS); NON_CYTOPLASMIC_DOMAIN…	0.8955	3230	604.656	-0.666821	-1	0.0468876		0.643004	1	1.35671	1	1.00603	1	0.470742
Seq80148	alpha-amylase a-like		CG18730-RA	F:oligo-1,6-glucosidase activity; P:carbohydrate metabolic process; C:extracellular region; F:alpha-amylase activity; F:calcium ion binding	EC:3.2.1.1; EC:3.2.1.10	IPR006046 (PRINTS); IPR006048 (SMART); IPR006589 (SMART); IPR006048 (PFAM); IPR013781 (G3DSA:3.20.20.GENE3D); IPR013780 (G3DSA:2.60.40.GENE3D); IPR006047 (PFAM); PTHR10357:SF116 (PANTHER); IPR015902 (PANTHER); SIGNAL_PEPTIDE_N_REGION (PHOBIUS); NON_CYTOPLASMIC_DOMAIN (PHOBIUS); SIGNAL_PEPTIDE_H_REGION (PHOBIUS); SIGNAL_PEPTIDE (PHOBIUS); SIGNAL_PEPTIDE_C_REGION (PHOBIUS); SignalP-noTM (SIGNALP_GR…	0.7945	1702	22437.5	0.163648		-0.0689548		1.58833	1	1.35573	1	-0.754888		-0.333766
Seq4548	PREDICTED: uncharacterized protein LOC101896484		CG8997-RA	-		IPR010562 (SMART); IPR010562 (PFAM); PTHR20993:SF0 (PANTHER); PTHR20993 (PANTHER)	0.598	1079	7766.5	0.195314		0.357148		1.19339	1	1.35523	1	-0.597959		-0.267706
Seq5079	sphingosine 1-phosphate receptor 1-like		CG12796-RA	C:integral to membrane; P:adenylate cyclase-activating G-protein coupled receptor signaling pathway; P:single-organism behavior; F:G-protein coupled amine receptor activity	-		0.473	1680	11.1826	-0.0387052		-0.046158		1.36039	1	1.35293	1	0.622917		0.0815326
Seq113118	---NA---		CG9390-RB	-				319	327.936	-0.644877		0.0275654		0.680204		1.35265	1	1.48403	1	0.608944
Seq107850	stretchin- isoform u		NA	F:ATP binding; F:structural constituent of cytoskeleton; F:calmodulin-dependent protein kinase activity; P:protein phosphorylation; C:microtubule associated complex; F:myosin light chain kinase activity; F:protein serine/threonine kinase activity		NON_CYTOPLASMIC_DOMAIN (PHOBIUS); CYTOPLASMIC_DOMAIN (PHOBIUS); CYTOPLASMIC_DOMAIN (PHOBIUS); TRANSMEMBRANE (PHOBIUS); TRANSMEMBRANE (PHOBIUS); SignalP-TM (SIGNALP_GRAM_POSITIVE); TMhelix (TMHMM); TMhelix (TMHMM)	0.7367	549	98.0465	-0.279796		-0.188018		1.25977	1	1.35155	1	0.404074		0.447598
Seq96899	---NA---		NA	-				166	23.3615	-0.11241		-0.236957		1.47483	1	1.35029	1	-0.512424		-0.0903323
Seq102268	acyl- delta desaturase-like	acyl-delta desaturase	CG8630-RA	P:fatty acid biosynthetic process; F:stearoyl-CoA 9-desaturase activity; C:integral to membrane; P:oxidation-reduction process	EC:1.14.19.1	IPR015876 (PRINTS); PTHR11351 (PANTHER); CYTOPLASMIC_DOMAIN (PHOBIUS); CYTOPLASMIC_DOMAIN (PHOBIUS); TRANSMEMBRANE (PHOBIUS); TRANSMEMBRANE (PHOBIUS); NON_CYTOPLASMIC_DOMAIN (PHOBIUS); TMhelix (TMHMM); TMhelix (TMHMM)	0.678	2299	1507.51	-0.695242	-1	-0.691169	-1	1.34591	1	1.34998	1	0.724922	1	0.587397
Seq72062	---NA---		NA	-				198	72.1512	-0.159179		1.35421	1	-0.165961		1.34742	1	0.81751		0.390737
Seq58037	endonuclease and reverse transcriptase-like protein		NA	-		no IPS match	0.5	1240	12.2887	-0.283233		0.529489		0.53437		1.34709	1	0.463466		0.794201
Seq112339	muscle-specific protein isoform j		NA	P:larval visceral muscle development; P:transcription from RNA polymerase II promoter; C:nuclear membrane; C:actin cytoskeleton; P:establishment of nucleus localization; P:mesoderm development; P:flight; P:cytoplasmic transport, nurse cell to oocyte; F:actin binding; C:integrin complex; P:actin filament organization; P:skeletal muscle tissue development; P:female germline ring canal stabilization…	-	no IPS match	0.7823	289	15.2044	-0.589128		0.308837		0.447006		1.34497	1	0.127137		0.957098
Seq111371	---NA---		NA	-				165	18.3845	0.0655517		0.964102		0.444332		1.34288	1	0.136429		-0.408287
Seq102092	cytochrome p450 4d2-like	cyp4d2	NA	F:oxidoreductase activity; F:binding; C:lipid particle	-	IPR001128 (PFAM); IPR001128 (G3DSA:1.10.630.GENE3D); PTHR24290:SF65 (PANTHER); PTHR24290 (PANTHER); SIGNAL_PEPTIDE_N_REGION (PHOBIUS); SIGNAL_PEPTIDE_C_REGION (PHOBIUS); SIGNAL_PEPTIDE (PHOBIUS); NON_CYTOPLASMIC_DOMAIN (PHOBIUS); SIGNAL_PEPTIDE_H_REGION (PHOBIUS); IPR001128 (SUPERFAMILY); TMhelix (TMHMM)	0.5605	3280	198.814	0.0042956		0.493466		0.853522	1	1.34269	1	0.0250723		0.16066
Seq60131	---NA---		NA	-				1289	14.1718	-0.150573		0.48882		0.702719		1.34211	1	0.281382		0.435893
Seq1839	isoform b		NA	C:lipid particle	-	SIGNAL_PEPTIDE_C_REGION (PHOBIUS); SIGNAL_PEPTIDE (PHOBIUS); NON_CYTOPLASMIC_DOMAIN (PHOBIUS); SIGNAL_PEPTIDE_N_REGION (PHOBIUS); SIGNAL_PEPTIDE_H_REGION (PHOBIUS); TMhelix (TMHMM)	0.7343	2712	5546.42	0.222453		0.562089		1.00102	1	1.34066	1	0.539599		-0.0568117
Seq110781	muscle-specific protein isoform g		NA	P:establishment of localization; P:cytoskeleton organization; C:organelle part; P:cellular localization; P:locomotion; C:cytoplasm; P:anatomical structure development; C:intracellular organelle; F:binding; P:multicellular organismal process	-	no IPS match	0.61	3975	367.804	-0.168995		-0.403645		1.57354	1	1.33889	1	0.486413		0.390549
Seq105597	---NA---		NA	-				230	18.3556	-0.819382		0.57962		-0.0618508		1.33715	1	0.277572		0.600509
Seq2570	adult cuticle protein 1-like		CG7216-RA	F:structural constituent of adult chitin-based cuticle; F:neurotransmitter:sodium symporter activity; C:integral to membrane; F:neurotransmitter transporter activity; P:neurotransmitter transport		no IPS match	0.5367	690	50.4045	-1.77135	-1	-0.582728		0.146403		1.33502	1	2.55736	1	1.94799	1
Seq3541	very low-density lipoprotein receptor-like isoform x4		NA	-		G3DSA:2.10.25.10 (GENE3D)	0.678	1318	45.9233	0.553787		0.392609		1.49544	1	1.33426	1	-0.0105595		-0.278284
Seq93918	---NA---		NA	-				306	22.3461	-0.587533		-0.633829		1.37839	1	1.33209	1	0.994187		0.929888
Seq80575	choline ethanolaminephosphotransferase 1-like isoform x3		CG6016-RD	C:membrane; F:ethanolaminephosphotransferase activity; P:phospholipid biosynthetic process	EC:2.7.8.1	no IPS match	0.8235	2207	261.234	-0.536948		0.073055		0.721017	1	1.33102	1	0.936849	1	0.36563
Seq107120	---NA---		NA	-				1099	28.7923	-0.50296		-0.428267		1.24838	1	1.32307	1	1.33496	1	0.395515
Seq81873	---NA---		NA	-				1219	13.7759	-0.919283		0.428129		-0.031586		1.31583	1	0.832712		0.923782
Seq102020	PREDICTED: uncharacterized protein LOC101896665		CG33306-RA	-		no IPS match	0.6438	868	4934.27	-0.0414949		0.114834		1.15738	1	1.31371	1	-0.36521		-0.0717635
Seq4959	pupal cuticle protein edg-78e-like	pupal CP edg78e	CG18349-RA	C:extracellular space; P:multicellular organism reproduction; F:structural constituent of chitin-based larval cuticle	-		0.7385	971	3842.19	-1.28302	-1	-0.791455	-1	0.820806	1	1.31237	1	1.31893	1	1.22828	1
Seq96511	---NA---		NA	-				135	69.5784	-0.552158		0.0916311		0.668064		1.31185	1	1.53547	1	0.875108
Seq82859	---NA---		NA	-				1263	50.8023	-0.359952		0.577815		0.374063		1.31183		0.812328		0.514625
Seq111870	---NA---		NA	-				171	136.839	-0.899221		-0.160845		0.572752		1.31113	1	1.41645	1	1.30522	1
Seq107951	---NA---		NA	-				2556	262.791	-0.792677	-1	-0.191617		0.710059	1	1.31112	1	1.13301	1	0.684245	1
Seq2392	c-1-tetrahydrofolate cytoplasmic-like isoform x1		CG4067-RE	C:cytosol; P:oxidation-reduction process; F:methylenetetrahydrofolate dehydrogenase (NADP+) activity; P:folic acid-containing compound biosynthetic process; F:methenyltetrahydrofolate cyclohydrolase activity; P:one-carbon metabolic process; F:ATP binding; F:formate-tetrahydrofolate ligase activity; C:lipid particle	EC:1.5.1.5; EC:3.5.4.9; EC:6.3.4.3	no IPS match	0.781	2189	668.596	-1.34283	-1	-0.185583		0.152965		1.31022	1	1.65335	1	1.516	1
Seq104531	---NA---		NA	-				151	417.443	-0.510641		0.00831447		0.791041	1	1.31	1	0.855024	1	0.479838
Seq95003	---NA---		NA	-				1169	25.5985	-0.575417		0.207915		0.524959		1.30829	1	0.643887		0.758935
Seq58284	---NA---		NA	-				1643	18.5821	0.191714		0.495854		1.00254		1.30668	1	0.44566		0.198652
Seq54746	PREDICTED: uncharacterized protein LOC101459768		NA	F:transferase activity, transferring phosphorus-containing groups			0.4545	1153	23.9286	-0.155032		-0.305386		1.45589	1	1.30554	1	0.296108		0.391521
Seq105078	---NA---		NA	-				200	10.1123	-1.20046		0.0437753		0.061093		1.30533	1	1.08759		0.19272
Seq80085	cuticular protein 49aa cg30045-pb	CP 49aa	CG12045-RA	F:structural constituent of chitin-based cuticle	-	SIGNAL_PEPTIDE_H_REGION (PHOBIUS); SIGNAL_PEPTIDE_C_REGION (PHOBIUS); SIGNAL_PEPTIDE_N_REGION (PHOBIUS); NON_CYTOPLASMIC_DOMAIN (PHOBIUS); SIGNAL_PEPTIDE (PHOBIUS); SignalP-TM (SIGNALP_GRAM_POSITIVE); SignalP-noTM (SIGNALP_EUK)	0.6835	1542	411.66	-0.413424		0.248644		0.642495	1	1.30456	1	0.448799		0.389846
Seq107611	stretchin- isoform v		NA	F:structural constituent of cytoskeleton; F:calmodulin-dependent protein kinase activity; C:microtubule associated complex; F:myosin light chain kinase activity; P:protein phosphorylation	EC:2.7.11.18; EC:2.7.11.17	Coil (COILS)	0.6817	1032	30.0034	-0.0508555		-0.147829		1.39991	1	1.30294		0.266938		0.423044
Seq59541	---NA---		NA	-				1198	23.0207	0.0566513		0.404632		0.954428	1	1.30241	1	-0.336975		-0.164534
Seq56423	cytochrome p450 9b2-like	cyp9b2	NA	F:metal ion binding; P:oxidation-reduction process; F:oxidoreductase activity, acting on paired donors, with incorporation or reduction of molecular oxygen; F:heme binding; F:oxidoreductase activity; F:electron carrier activity; F:iron ion binding; F:monooxygenase activity; C:intracellular membrane-bounded organelle; C:membrane		Coil (COILS)	0.523	600	86.0595	-0.362232		0.275734		0.6643	1	1.30227	1	0.277671		0.279775
Seq57098	c-1-tetrahydrofolate cytoplasmic-like isoform x2		CG4067-RE	C:cytosol; P:oxidation-reduction process; F:methylenetetrahydrofolate dehydrogenase (NADP+) activity; P:folic acid-containing compound biosynthetic process; F:methenyltetrahydrofolate cyclohydrolase activity; P:one-carbon metabolic process; F:ATP binding; F:formate-tetrahydrofolate ligase activity; C:lipid particle	EC:1.5.1.5; EC:3.5.4.9; EC:6.3.4.3	IPR027417 (G3DSA:3.40.50.GENE3D); G3DSA:3.10.410.10 (GENE3D); IPR000559 (PFAM); PTHR10025 (PANTHER); PTHR10025:SF31 (PANTHER); IPR027417 (SUPERFAMILY)	0.7735	3008	1333.66	-1.33015	-1	-0.223181		0.194119		1.30109	1	1.55054	1	1.29411	1
Seq87195	---NA---		NA	-				157	34.6258	-1.02548		0.620748		-0.351592		1.29464	1	1.25983	1	0.797735
Seq54445	---NA---		NA	-				1029	13.1777	-0.173044		0.977252		0.143672		1.29397	1	0.531157		0.692641
Seq111628	---NA---		NA	-				168	11.748	-0.441371		0.322118		0.530118		1.29361	1	-0.206667		0.0900403
Seq97117	---NA---		NA	-				167	10.0236	-0.71322		-0.933095		1.51267	1	1.2928		0.976436		0.344221
Seq2186	lysosomal alpha-mannosidase (mannosidase alpha class 2b member 1)		CG9468-RA	F:alpha-mannosidase activity; F:carbohydrate binding; C:lysosome; P:mannose metabolic process; F:zinc ion binding	EC:3.2.1.24	no IPS match	0.6493	600	1408.43	-0.542979		-0.247443		0.995905	1	1.29144	1	0.121621		0.456466
Seq94712	lipophorin receptor isoform d		CG31094-RD	F:low-density lipoprotein receptor activity; F:calcium ion binding; P:lipoprotein transport; C:integral to membrane; P:neuron projection morphogenesis; P:receptor-mediated endocytosis; P:cholesterol metabolic process; C:plasma membrane	-	no IPS match	0.7925	1852	114.178	-0.116955		0.038667		1.13579	1	1.29142	1	0.634102	1	0.0330317
Seq95428	---NA---		NA	-				105	44.2597	-0.0136312		1.36555	1	-0.091008		1.28817	1	0.40234		0.283928
Seq55460	opsin rh5-like		CG5279-RA	F:G-protein coupled photoreceptor activity; C:membrane; P:phototransduction, UV; P:absorption of UV light	-	IPR001760 (PRINTS); IPR000856 (PRINTS); IPR000276 (PRINTS); IPR000276 (PFAM); IPR017452 (G3DSA:1.20.1070.GENE3D); PTHR24240 (PANTHER); PTHR24240:SF58 (PANTHER); IPR000276 (PROSITE_PATTERNS); IPR027430 (PROSITE_PATTERNS); TRANSMEMBRANE (PHOBIUS); NON_CYTOPLASMIC_DOMAIN (PHOBIUS); TRANSMEMBRANE (PHOBIUS); CYTOPLASMIC_DOMAIN (PHOBIUS); TRANSMEMBRANE (PHOBIUS); TRANSMEMBRANE (PHOBIUS); TRANSMEMBRANE …	0.6485	1723	47.4725	-0.0900628		-0.0726036		1.269	1	1.28646	1	0.532242		0.144413
Seq78677	---NA---		NA	-				621	12.3195	-0.134752		0.88923		0.262417		1.2864	1	0.46893		0.15596
Seq57464	---NA---		NA	-				2343	154.508	-0.681186		-0.150685		0.755469		1.28597	1	0.750156		0.452894
Seq82294	CG42561		NA	F:molecular_function; P:biological_process; C:cellular_component; F:structural constituent of cuticle			0.51	1016	177.753	-0.805696	-1	0.0910503		0.387466		1.28421	1	0.912965	1	0.706949
Seq3935	---NA---		NA	-				1368	12.6633	-0.000539215		0.355106		0.927823		1.28347		0.412574		0.347178
Seq1215	probable cytochrome p450 28d1-like	cyp28d1	CG8864-RA	F:electron carrier activity; C:intracellular membrane-bounded organelle; C:membrane	-	IPR002403 (PRINTS); IPR001128 (PRINTS); IPR001128 (G3DSA:1.10.630.GENE3D); IPR001128 (PFAM); PTHR24292:SF7 (PANTHER); PTHR24292 (PANTHER); IPR017972 (PROSITE_PATTERNS); SIGNAL_PEPTIDE_N_REGION (PHOBIUS); CYTOPLASMIC_DOMAIN (PHOBIUS); TRANSMEMBRANE (PHOBIUS); SIGNAL_PEPTIDE_C_REGION (PHOBIUS); SIGNAL_PEPTIDE (PHOBIUS); NON_CYTOPLASMIC_DOMAIN (PHOBIUS); SIGNAL_PEPTIDE_H_REGION (PHOBIUS); IPR001128 …	0.612	2175	764.489	-0.541821		-0.065526		0.802858	1	1.27915	1	0.606331	1	0.49802
Seq96655	---NA---		NA	-				149	89.7841	-0.872511		-0.0113933		0.414204		1.27532	1	1.23645	1	1.10122	1
Seq80566	lysosomal alpha-mannosidase-like isoform x2		CG6206-RB	F:alpha-mannosidase activity; F:carbohydrate binding; C:lysosome; P:mannose metabolic process; C:extracellular region; F:zinc ion binding	EC:3.2.1.24	IPR027291 (G3DSA:3.20.110.GENE3D); IPR000602 (PFAM); PTHR11607:SF3 (PANTHER); PTHR11607 (PANTHER); IPR011330 (SUPERFAMILY)	0.7415	624	223.526	-0.420286		0.31643		0.538321		1.27504	1	0.389968		0.57972
Seq107332	---NA---		NA	-				334	22.2752	-0.761298		-0.0895411		0.601882		1.27364	1	0.48369		0.574591
Seq95495	bb in a isoform b		CG6016-RB	C:membrane; F:ethanolaminephosphotransferase activity; P:phospholipid biosynthetic process	EC:2.7.8.1	no IPS match	0.91	106	29.0543	-0.835894		-0.340261		0.777275		1.27291	1	1.10841	1	0.757034
Seq95068	---NA---		NA	-				1660	63.3455	-0.834998	-1	-0.104912		0.542405		1.27249	1	0.675962	1	0.639746
Seq102659	protein takeout-like	takeout	CG1124-RA	C:extracellular space	-	IPR010562 (SMART); IPR010562 (PFAM); PTHR11008 (PANTHER); PTHR11008:SF17 (PANTHER); SIGNAL_PEPTIDE_N_REGION (PHOBIUS); SIGNAL_PEPTIDE_C_REGION (PHOBIUS); SIGNAL_PEPTIDE (PHOBIUS); SIGNAL_PEPTIDE_H_REGION (PHOBIUS); NON_CYTOPLASMIC_DOMAIN (PHOBIUS); SignalP-noTM (SIGNALP_GRAM_NEGATIVE); SignalP-noTM (SIGNALP_EUK)	0.6075	1074	98.6096	-0.0697608		-1.1639	-1	2.36538	1	1.27124	1	0.405681		0.0126563
Seq112673	CG34045		CG34045-RB	F:molecular_function; P:biological_process; C:cellular_component			0.635	719	309.272	-0.388823		0.0286863		0.853021	1	1.27053	1	0.482285		0.425378
Seq113235	---NA---		NA	-				421	66.5661	0.537089		-0.427386		2.2349		1.27042		-0.151296		0.0593644
Seq104770	---NA---		NA	-				186	11.3994	-0.668562		-0.629868		1.23128		1.26997		0.639262		0.831726
Seq82031	rna-directed dna polymerase from mobile element jockey- partial		NA	-		no IPS match	0.615	914	10.6454	-0.614164		-0.057474		0.713082		1.26977		1.14264		-0.342985
Seq107401	---NA---		NA	-				719	127.842	0.103704		0.265241		1.10621		1.26775		-0.0424563		-0.0828807
Seq80550	bel12_ag transposon polyprotein		NA	F:nucleic acid binding; P:DNA integration; F:zinc ion binding		IPR005312 (PFAM); IPR008737 (PFAM); PTHR22955 (PANTHER)	0.5625	6608	61.1983	-0.552071		0.204724		0.510414		1.26721	1	0.852977		0.406645
Seq84027	---NA---		NA	-				137	600.703	-0.386117		0.356029		0.525051		1.2672	1	0.357077		0.635446
Seq57335	choline ethanolaminephosphotransferase 1-like isoform x3		CG6016-RD	C:membrane; F:ethanolaminephosphotransferase activity; P:phospholipid biosynthetic process	EC:2.7.8.1	IPR014472 (PANTHER); PTHR10414:SF38 (PANTHER); TMhelix (TMHMM); TMhelix (TMHMM)	0.7995	2515	247.65	-0.617965		-0.0404973		0.686964	1	1.26443	1	0.980954	1	0.357608
Seq111879	membrane-bound alkaline phosphatase-like		CG5150-RA	P:metabolic process; F:alkaline phosphatase activity	EC:3.1.3.1	IPR017849 (G3DSA:3.40.720.GENE3D); IPR001952 (PFAM); PTHR11596 (PANTHER); PTHR11596:SF39 (PANTHER); IPR017850 (SUPERFAMILY)	0.653	171	222.759	0.138597		0.641455		0.760803	1	1.26366	1	-0.565487		-0.0977679
Seq82171	bel12_ag transposon polyprotein		NA	F:nucleic acid binding; P:DNA integration; F:zinc ion binding		Coil (COILS); IPR008737 (PFAM); IPR005312 (PFAM); IPR012337 (G3DSA:3.30.420.GENE3D); IPR000477 (PFAM); IPR008042 (PFAM); PTHR22955 (PANTHER); IPR001584 (PROSITE_PROFILES); SSF56672 (SUPERFAMILY); IPR012337 (SUPERFAMILY)	0.54	6619	57.4842	-0.229968		0.383613		0.648335		1.26192	1	0.751461		0.0933603
Seq74257	---NA---		NA	-				255	15.9728	-0.691315		0.396563		0.173175		1.26105	1	0.783198		0.749455
Seq64689	cytochrome p450 4d8-like	cyp4d8	NA	P:oxidation-reduction process; F:oxidoreductase activity, acting on paired donors, with incorporation or reduction of molecular oxygen; F:heme binding; F:electron carrier activity; C:intracellular membrane-bounded organelle; F:iron ion binding; C:membrane		no IPS match	0.6875	122	65.8052	0.562556		0.570645		1.25219	1	1.26028	1	-1.10918	-1	-0.426904
Seq87576	---NA---		NA	-				166	443.668	-0.136993		0.419992		0.703119		1.2601	1	0.373756		0.236144
Seq96002	---NA---		NA	-				109	11.233	-0.305776		0.407419		0.545835		1.25903	1	0.0712104		0.946215
Seq4845	faulty isoform g		NA	C:synapse; P:axonogenesis; P:biological regulation; P:cell communication	-		0.425	4763	836.22	-0.319558		-0.199758		1.13854	1	1.25834	1	0.334847		0.476765
Seq104087	---NA---		NA	-				129	24.1198	-0.483037		0.598101		0.176696		1.25783	1	0.215738		-0.245437
Seq97682	---NA---		NA	-				172	20.3321	0.28554		0.825776		0.717277		1.25751	1	0.227301		-0.041723
Seq96475	---NA---		NA	-				130	13.1027	-0.163542		0.764591		0.328658		1.25679	1	0.426625		0.798572
Seq82603	isoform f		CG9837-RE	-		NON_CYTOPLASMIC_DOMAIN (PHOBIUS); SIGNAL_PEPTIDE_N_REGION (PHOBIUS); SIGNAL_PEPTIDE_C_REGION (PHOBIUS); SIGNAL_PEPTIDE (PHOBIUS); SIGNAL_PEPTIDE_H_REGION (PHOBIUS); TMhelix (TMHMM)	0.6186	2829	394.02	-0.281174		0.0748607		0.898785	1	1.25482	1	0.584638		0.315995
Seq1029	isoform f		CG9837-RE	-		TRANSMEMBRANE (PHOBIUS); CYTOPLASMIC_DOMAIN (PHOBIUS); NON_CYTOPLASMIC_DOMAIN (PHOBIUS); TMhelix (TMHMM)	0.6114	2647	443.313	-0.325538		0.0347862		0.894429	1	1.25475	1	0.758063	1	0.392437
Seq80234	inorganic phosphate cotransporter-like		CG9826-RA	F:high affinity inorganic phosphate:sodium symporter activity; P:transmembrane transport; C:integral to membrane	-	IPR011701 (PFAM); G3DSA:1.20.1250.20 (GENE3D); G3DSA:1.20.1250.20 (GENE3D); PTHR11662 (PANTHER); PTHR11662:SF214 (PANTHER); TRANSMEMBRANE (PHOBIUS); TRANSMEMBRANE (PHOBIUS); TRANSMEMBRANE (PHOBIUS); TRANSMEMBRANE (PHOBIUS); NON_CYTOPLASMIC_DOMAIN (PHOBIUS); CYTOPLASMIC_DOMAIN (PHOBIUS); NON_CYTOPLASMIC_DOMAIN (PHOBIUS); NON_CYTOPLASMIC_DOMAIN (PHOBIUS); TRANSMEMBRANE (PHOBIUS); TRANSMEMBRANE (PHO…	0.7795	1922	760.928	-0.903787	-1	0.290956		0.0587033		1.25345	1	1.09093	1	0.497517
Seq92794	GA27310		NA	-			0.615	906	49.2617	-0.0892543		-0.0343667		1.19805	1	1.25294	1	0.525525		0.104331
Seq80435	CG42806		NA	-			0.6	3105	382.573	-0.214481		0.227944		0.810271	1	1.2527	1	0.180262		0.00138219
Seq57655	immunoglobulin superfamily dcc subclass member 4-like		NA	-		no IPS match	0.604	1815	23.6395	-0.589807		0.30315		0.359297		1.25225	1	0.427786		0.242336
Seq95122	PREDICTED: mucin-5AC-like		NA	-			0.36	1340	13.9498	-0.0505125		0.271811		0.9289		1.25122	1	0.494052		0.744444
Seq107011	---NA---		NA	-				779	15.9525	0.203591		0.476409		0.973844		1.24666	1	0.140006		-0.417876
Seq3450	---NA---		NA	-				1334	14.9291	-0.676313		-0.314904		0.883358		1.24477	1	0.908593		0.250255
Seq113130	cytochrome p450 6d3-like		CG4373-RA	P:wing disc development; F:metal ion binding; F:oxidoreductase activity; F:electron carrier activity; C:intracellular membrane-bounded organelle; C:membrane; P:chaeta development; P:response to camptothecin	-	IPR001128 (PFAM); IPR001128 (G3DSA:1.10.630.GENE3D); PTHR24292 (PANTHER); PTHR24292:SF43 (PANTHER); IPR001128 (SUPERFAMILY)	0.6535	326	25.5913	0.429117		0.772429		0.90121		1.24452	1	-0.606506		-0.512779
Seq80413	gastrin-releasing peptide receptor-like		CG30106-RA	C:integral to plasma membrane; P:bombesin receptor signaling pathway; F:allatostatin receptor activity; F:bombesin receptor activity; P:neuropeptide signaling pathway	-	IPR001556 (PRINTS); IPR000276 (PRINTS); IPR000276 (PFAM); IPR017452 (G3DSA:1.20.1070.GENE3D); PTHR24243 (PANTHER); PTHR24243:SF104 (PANTHER); CYTOPLASMIC_DOMAIN (PHOBIUS); TRANSMEMBRANE (PHOBIUS); NON_CYTOPLASMIC_DOMAIN (PHOBIUS); NON_CYTOPLASMIC_DOMAIN (PHOBIUS); CYTOPLASMIC_DOMAIN (PHOBIUS); TRANSMEMBRANE (PHOBIUS); TRANSMEMBRANE (PHOBIUS); TRANSMEMBRANE (PHOBIUS); NON_CYTOPLASMIC_DOMAIN (PHOBI…	0.682	2962	17.2871	-0.949267		0.424411		-0.130038		1.24364	1	0.966562		0.688937
Seq56764	muscle-specific protein isoform e		NA	P:larval visceral muscle development; P:transcription from RNA polymerase II promoter; C:nuclear membrane; C:actin cytoskeleton; P:establishment of nucleus localization; P:mesoderm development; P:flight; P:cytoplasmic transport, nurse cell to oocyte; F:actin binding; C:integrin complex; P:actin filament organization; P:skeletal muscle tissue development; P:female germline ring canal stabilization…	-	no IPS match	0.5983	6363	92.9345	-0.296942		-1.13817		2.08484	1	1.24361	1	0.502775		0.532197
Seq94289	protein anoxia up-regulated-like		NA	C:lipid particle	-	CYTOPLASMIC_DOMAIN (PHOBIUS); TRANSMEMBRANE (PHOBIUS); NON_CYTOPLASMIC_DOMAIN (PHOBIUS); NON_CYTOPLASMIC_DOMAIN (PHOBIUS); TRANSMEMBRANE (PHOBIUS); TMhelix (TMHMM); TMhelix (TMHMM)	0.74	2043	5566.34	0.160595		0.486898		0.917092	1	1.2434	1	0.525508		-0.0142965
Seq56657	---NA---		NA	-				1668	12.7545	0.262231		1.05151		0.452873		1.24215	1	-0.0836403		-0.0356937
Seq79874	---NA---		NA	-				1248	10.1011	-0.190469		0.714993		0.335606		1.24107	1	0.0567848		-0.193839
Seq789	choline ethanolaminephosphotransferase 1-like isoform x2		CG6016-RC	C:membrane; F:ethanolaminephosphotransferase activity; P:phospholipid biosynthetic process	EC:2.7.8.1	IPR000462 (PFAM); PTHR10414:SF4 (PANTHER); IPR014472 (PANTHER); IPR000462 (PROSITE_PATTERNS); CYTOPLASMIC_DOMAIN (PHOBIUS); CYTOPLASMIC_DOMAIN (PHOBIUS); NON_CYTOPLASMIC_DOMAIN (PHOBIUS); TRANSMEMBRANE (PHOBIUS); TRANSMEMBRANE (PHOBIUS); TRANSMEMBRANE (PHOBIUS); TRANSMEMBRANE (PHOBIUS); NON_CYTOPLASMIC_DOMAIN (PHOBIUS); TRANSMEMBRANE (PHOBIUS); NON_CYTOPLASMIC_DOMAIN (PHOBIUS); CYTOPLASMIC_DOMAIN…	0.775	2742	564.256	-0.551648		0.0410376		0.648094	1	1.24078	1	0.860614	1	0.342123
Seq103295	---NA---		NA	-				121	11.5072	-0.719263		0.373808		0.146779		1.23985		0.78478		0.486044
Seq57097	c-1-tetrahydrofolate cytoplasmic-like isoform x1		CG4067-RE	C:cytosol; P:oxidation-reduction process; F:methylenetetrahydrofolate dehydrogenase (NADP+) activity; P:folic acid-containing compound biosynthetic process; F:methenyltetrahydrofolate cyclohydrolase activity; P:one-carbon metabolic process; F:ATP binding; F:formate-tetrahydrofolate ligase activity; C:lipid particle	EC:1.5.1.5; EC:3.5.4.9; EC:6.3.4.3	CYTOPLASMIC_DOMAIN (PHOBIUS); NON_CYTOPLASMIC_DOMAIN (PHOBIUS); TRANSMEMBRANE (PHOBIUS); TMhelix (TMHMM)	0.7295	2250	588.254	-1.3995	-1	-0.328934		0.168932		1.2395	1	1.69732	1	1.56945	1
Seq80008	---NA---		NA	-				1421	32.793	-0.466191		0.538987		0.233396		1.23857	1	0.142274		0.138784
Seq60727	---NA---		NA	-				105	3033.7	-0.327193		0.503931		0.406985		1.23811	1	0.244985		0.341861
Seq110837	---NA---		NA	-				585	117.201	-0.422903		-0.414727		1.22795	1	1.23613	1	0.520787		0.58567
Seq81253	muscle-specific protein isoform g		NA	P:larval visceral muscle development; C:nuclear membrane; C:actin cytoskeleton; P:establishment of nucleus localization; P:flight; P:cytoplasmic transport, nurse cell to oocyte; F:actin binding; C:integrin complex; P:actin filament organization; P:skeletal muscle tissue development; P:female germline ring canal stabilization; C:Z disc; C:perinuclear region of cytoplasm; P:cell migration	-	no IPS match	0.69	4271	103.784	-0.0895819		-0.697038		1.84097	1	1.23351	1	0.385777		0.330892
Seq98050	---NA---		NA	-				176	49.7863	-0.516203		-0.131456		0.847157		1.2319	1	0.450469		0.555298
Seq4003	---NA---		NA	-				1313	14.0294	0.239473		0.597482		0.873395		1.2314	1	0.0571024		0.306279
Seq103151	---NA---		NA	-				118	78.8885	-0.0928863		1.09548		0.0425486		1.23092		-0.0114236		-0.021631
Seq54563	CG8788		CG8788-RA	-			0.65	1068	839.526	-0.234487		0.463583		0.532418		1.23049	1	0.255565		-0.0158115
Seq102507	---NA---		NA	-				396	19.2705	-0.00016306		1.33188		-0.10162		1.23043	1	0.145463		0.161905
Seq95004	---NA---		NA	-				1927	74.1639	-0.548112		-0.0611571		0.738337	1	1.22529	1	0.681979		0.477947
Seq112813	---NA---		NA	-				184	200.259	-0.524635		-0.010124		0.71048	1	1.22499	1	0.77832	1	0.556399
Seq55331	lipase 3-like	lipase 3 CG5932	CG5932-RA	P:lipid metabolic process; P:cholesterol homeostasis; P:triglyceride homeostasis; F:sterol esterase activity; C:cytoplasmic vesicle; F:triglyceride lipase activity	EC:3.1.1.3; EC:3.1.1.13	IPR025483 (PIRSF); IPR006693 (PFAM); IPR000073 (PFAM); IPR029058 (G3DSA:3.40.50.GENE3D); PTHR11005 (PANTHER); PTHR11005:SF6 (PANTHER); IPR029058 (SUPERFAMILY)	0.6555	1603	1496.47	-0.104888		-0.185009		1.30324	1	1.22311	1	-0.374457		-0.0873912
Seq95213	fibroin heavy chain-like		CG5700-RB	P:cell migration; P:establishment or maintenance of apical/basal cell polarity; C:basal lamina; P:cell adhesion involved in heart morphogenesis; P:morphogenesis of an epithelium	-	NON_CYTOPLASMIC_DOMAIN (PHOBIUS); SIGNAL_PEPTIDE_N_REGION (PHOBIUS); SIGNAL_PEPTIDE_C_REGION (PHOBIUS); SIGNAL_PEPTIDE (PHOBIUS); SIGNAL_PEPTIDE_H_REGION (PHOBIUS); SignalP-noTM (SIGNALP_GRAM_NEGATIVE); SignalP-noTM (SIGNALP_EUK)	0.7417	5652	1787.41	-0.0800871		-0.414463		1.5562	1	1.22183	1	0.181965		0.0303695
Seq48498	---NA---		NA	-				388	11.4858	0.150068		0.93192		0.439873		1.22172	1	-0.0863437		-0.0895687
Seq113013	acetyl-coenzyme a synthetase-like		CG9390-RB	P:acetyl-CoA biosynthetic process from acetate; P:behavioral response to ethanol; F:AMP binding; C:cytoplasm; F:acetate-CoA ligase activity	EC:6.2.1.1	no IPS match	0.835	242	248.636	-0.679519		-0.129314		0.671126	1	1.22133	1	1.5274	1	0.612953
Seq2045	---NA---		NA	-		TMhelix (TMHMM)		361	148.201	-0.307448		0.857118		0.056501		1.22107	1	0.128056		0.091811
Seq2467	innexin inx2-like		CG34358-RA	F:gap junction channel activity; P:morphogenesis of embryonic epithelium; P:cell communication by electrical coupling; P:jump response; P:regulation of membrane depolarization; C:gap junction; P:phototransduction; P:intercellular transport; P:foregut morphogenesis; P:olfactory behavior; C:apicolateral plasma membrane; P:gap junction assembly; P:germarium-derived female germ-line cyst formation; C…	-	IPR000990 (PRINTS); IPR000990 (PFAM); IPR000990 (PANTHER); NON_CYTOPLASMIC_DOMAIN (PHOBIUS); CYTOPLASMIC_DOMAIN (PHOBIUS); CYTOPLASMIC_DOMAIN (PHOBIUS); TRANSMEMBRANE (PHOBIUS); TRANSMEMBRANE (PHOBIUS); NON_CYTOPLASMIC_DOMAIN (PHOBIUS); CYTOPLASMIC_DOMAIN (PHOBIUS); TRANSMEMBRANE (PHOBIUS); TRANSMEMBRANE (PHOBIUS); IPR000990 (PROSITE_PROFILES); TMhelix (TMHMM); TMhelix (TMHMM); TMhelix (TMHMM); T…	0.836	2962	51.5804	-0.760995		0.288187		0.171713		1.2209	1	0.447796		0.808025	1
Seq94241	---NA---		NA	-				569	32.6103	0.4354		0.707087		0.949083		1.22077	1	0.0735327		-0.270624
Seq81224	---NA---		NA	-				1656	20.5172	-0.653325		0.240958		0.326045		1.22033	1	0.704137		0.298883
Seq79041	glutathione s-transferase 1-like	GSTe5	CG17527-RA	C:cytoplasm; F:glutathione transferase activity; P:response to oxidative stress; P:glutathione metabolic process; P:response to heat; P:response to toxic substance	EC:2.5.1.18	IPR010987 (G3DSA:1.20.1050.GENE3D); IPR004046 (PFAM); PTHR11260:SF162 (PANTHER); PTHR11260 (PANTHER); NON_CYTOPLASMIC_DOMAIN (PHOBIUS); TRANSMEMBRANE (PHOBIUS); CYTOPLASMIC_DOMAIN (PHOBIUS); IPR010987 (PROSITE_PROFILES); IPR010987 (SUPERFAMILY); TMhelix (TMHMM)	0.758	724	323.977	-0.259503		-0.0755698		1.03528	1	1.21921	1	0.29344		0.157955
Seq102121	lectin subunit alpha-like		CG1652-RB	P:protein localization; C:extracellular space; C:cell surface; P:regulation of female receptivity, post-mating; F:galactose binding; P:sperm competition	-	IPR016186 (G3DSA:3.10.100.GENE3D); IPR001304 (PFAM); PTHR22802 (PANTHER); PTHR22802:SF212 (PANTHER); IPR001304 (PROSITE_PROFILES); IPR016187 (SUPERFAMILY)	0.5655	3266	34.1006	0.0493514		0.299822		0.967615	1	1.21809	1	0.399061		0.484044
Seq5267	---NA---		NA	-				1738	45.8818	-0.0892131		0.689363		0.439469		1.21805	1	0.550551		0.0601366
Seq109514	---NA---		NA	-				234	33.8285	-0.243748		0.876203		0.0951612		1.21511	1	0.15748		0.41293
Seq35849	---NA---		NA	-				189	15.0819	-0.797978		-0.0947701		0.511771		1.21498	1	0.661609		0.67542
Seq57297	---NA---		NA	-				1159	86.5635	0.365176		0.359561		1.22012	1	1.21451	1	-0.237521		-0.0595906
Seq57804	lysosomal alpha-mannosidase (mannosidase alpha class 2b member 1)		CG9468-RA	F:alpha-mannosidase activity; F:carbohydrate binding; C:lysosome; P:mannose metabolic process; F:zinc ion binding	EC:3.2.1.24	G3DSA:2.60.40.1360 (GENE3D)	0.646	430	764.287	-0.499072		-0.357416		1.07198	1	1.21363	1	0.137374		0.400706
Seq59051	synaptic vesicle glycoprotein 2b-like		CG31272-RA	P:lipid metabolic process; P:lateral inhibition; F:lipase activity; C:synaptic vesicle membrane; P:transport; F:transporter activity	EC:3.1.1	G3DSA:1.20.1250.20 (GENE3D); PTHR24064:SF171 (PANTHER); PTHR24064 (PANTHER); CYTOPLASMIC_DOMAIN (PHOBIUS); CYTOPLASMIC_DOMAIN (PHOBIUS); TRANSMEMBRANE (PHOBIUS); TRANSMEMBRANE (PHOBIUS); TRANSMEMBRANE (PHOBIUS); NON_CYTOPLASMIC_DOMAIN (PHOBIUS); TRANSMEMBRANE (PHOBIUS); CYTOPLASMIC_DOMAIN (PHOBIUS); NON_CYTOPLASMIC_DOMAIN (PHOBIUS); TRANSMEMBRANE (PHOBIUS); CYTOPLASMIC_DOMAIN (PHOBIUS); NON_CYTOP…	0.6725	2108	59.6362	-0.378931		0.0813803		0.752047	1	1.21236	1	0.204774		-0.157253
Seq94835	---NA---		NA	-				759	12.9595	-0.336266		-0.544461		1.41923	1	1.21104		0.400311		0.32595
Seq80851	GA17823		NA	-			0.5633	1834	1378.77	-0.895515	-1	-0.119017		0.433856		1.21035	1	1.27317	1	1.18587	1
Seq104044	---NA---		NA	-				129	14.0944	0.132198		0.997152		0.342954		1.20791	1	0.424491		0.0382541
Seq80799	---NA---		NA	-				1940	15.5145	-0.323273		0.818947		0.0640481		1.20627	1	0.670871		0.112068
Seq112173	---NA---		NA	-				248	32.5535	-0.300481		-0.276429		1.18212	1	1.20617	1	0.158892		0.41432
Seq4916	isoform d		CG13643-RB	F:chitin binding; P:chitin metabolic process; C:extracellular region			0.607	2979	16.7718	-0.275507		0.217089		0.71271		1.2053	1	0.292076		0.32343
Seq96571	faulty isoform g		CG7526-RG	F:calcium ion binding; P:axon target recognition	-	TMhelix (TMHMM)	0.671	140	14.6132	-0.0613096		-0.15457		1.29806	1	1.2048	1	0.223108		0.399996
Seq107115	---NA---		NA	-				1079	120.831	-0.739279		0.796726		-0.331456		1.20455	1	0.460955		0.140279
Seq50286	---NA---		NA	-				463	14.1362	-0.157227		0.080645		0.964727		1.2026		0.320872		0.686899
Seq105309	---NA---		NA	-				210	34.4996	0.486788		0.49079		1.19804	1	1.20204	1	-0.424582		0.0807249
Seq110128	---NA---		NA	-				337	21.7838	0.0319933		0.350202		0.882943		1.20115	1	0.0911414		-0.0995861
Seq59664	---NA---		NA	-				947	11.7657	-0.375156		-0.196537		1.02207		1.20069		0.139655		0.086757
Seq55315	proton-coupled amino acid transporter 4-like		CG1139-RA	P:amino acid transmembrane transport; F:amino acid transmembrane transporter activity; P:growth	-	IPR013057 (PFAM); PTHR22950:SF198 (PANTHER); PTHR22950 (PANTHER); TRANSMEMBRANE (PHOBIUS); CYTOPLASMIC_DOMAIN (PHOBIUS); TRANSMEMBRANE (PHOBIUS); NON_CYTOPLASMIC_DOMAIN (PHOBIUS); NON_CYTOPLASMIC_DOMAIN (PHOBIUS); TRANSMEMBRANE (PHOBIUS); TRANSMEMBRANE (PHOBIUS); CYTOPLASMIC_DOMAIN (PHOBIUS); TRANSMEMBRANE (PHOBIUS); NON_CYTOPLASMIC_DOMAIN (PHOBIUS); CYTOPLASMIC_DOMAIN (PHOBIUS); NON_CYTOPLASMIC_…	0.681	1577	115.017	0.23249		0.355945		1.07709	1	1.20054	1	-0.637641		-0.47167
Seq110722	muscle-specific protein isoform e		CG42768-RE	P:larval visceral muscle development; P:transcription from RNA polymerase II promoter; C:nuclear membrane; C:actin cytoskeleton; P:establishment of nucleus localization; P:mesoderm development; P:flight; P:cytoplasmic transport, nurse cell to oocyte; F:actin binding; C:integrin complex; P:actin filament organization; P:skeletal muscle tissue development; P:female germline ring canal stabilization…	-	no IPS match	0.75	4042	1240.31	-0.237981		-0.0758742		1.03836		1.20047	1	0.36935		0.425312
Seq96192	---NA---		NA	-				110	11.4217	-0.303897		0.534086		0.361931		1.19991		0.748797		0.122388
Seq110517	---NA---		NA	-				735	23.5559	-0.0971524		0.317669		0.784482		1.1993	1	0.294706		0.503148
Seq93375	---NA---		NA	-				3735	34.99	0.0639706		-0.456481		1.7196	1	1.19915	1	-0.368211		0.17693
Seq57070	---NA---		NA	-				1257	19.7023	0.416645		0.573377		1.04037	1	1.1971	1	0.0150273		0.0719737
Seq59565	glycoprotein gp2-like		CG13312-RA	F:chitin binding; P:chitin metabolic process; C:extracellular region; P:multicellular organism reproduction; F:molecular_function; C:extracellular space		IPR002557 (SMART); IPR002557 (G3DSA:2.170.140.GENE3D); NON_CYTOPLASMIC_DOMAIN (PHOBIUS); SIGNAL_PEPTIDE_N_REGION (PHOBIUS); SIGNAL_PEPTIDE_C_REGION (PHOBIUS); SIGNAL_PEPTIDE (PHOBIUS); SIGNAL_PEPTIDE_H_REGION (PHOBIUS); IPR002557 (PROSITE_PROFILES); SignalP-noTM (SIGNALP_EUK); IPR002557 (SUPERFAMILY)	0.5215	1133	334.854	-0.117355		0.02484		1.05384	1	1.19603	1	0.31208		0.2194
Seq99071	---NA---		NA	-				219	218.841	-0.0920279		0.526992		0.575889		1.19491	1	-0.0884637		-0.0929577
Seq107765	stretchin- isoform v		NA	F:ATP binding; F:structural constituent of cytoskeleton; F:calmodulin-dependent protein kinase activity; P:protein phosphorylation; C:microtubule associated complex; F:myosin light chain kinase activity; F:protein serine/threonine kinase activity		Coil (COILS); Coil (COILS); SignalP-TM (SIGNALP_GRAM_POSITIVE)	0.73	774	190.125	-0.284981		-0.26935		1.17919	1	1.19483	1	0.294315		0.291778
Seq60093	PREDICTED: uncharacterized protein LOC101744504		NA	-			0.5	1959	40.6111	0.304431		-0.032257		1.5314	1	1.19472	1	-0.393264		-0.695492
Seq725	---NA---		NA	-		no IPS match		1304	19.0309	-0.180471		0.279538		0.734555		1.19456	1	0.124241		0.450955
Seq56983	---NA---		NA	-				1674	10.7157	-0.114163		0.409586		0.670321		1.19407		0.256461		0.110058
Seq57334	choline ethanolaminephosphotransferase 1-like isoform x1		CG6016-RD	C:membrane; F:ethanolaminephosphotransferase activity; P:phospholipid biosynthetic process	EC:2.7.8.1	PTHR10414:SF38 (PANTHER); IPR014472 (PANTHER); CYTOPLASMIC_DOMAIN (PHOBIUS); CYTOPLASMIC_DOMAIN (PHOBIUS); TRANSMEMBRANE (PHOBIUS); TRANSMEMBRANE (PHOBIUS); NON_CYTOPLASMIC_DOMAIN (PHOBIUS); TRANSMEMBRANE (PHOBIUS); NON_CYTOPLASMIC_DOMAIN (PHOBIUS); TMhelix (TMHMM); TMhelix (TMHMM); TMhelix (TMHMM)	0.8005	2561	234.587	-0.470523		-0.0412971		0.76366	1	1.19289	1	0.919878	1	0.413893
Seq5097	isoform c		CG31324-RC	-		Coil (COILS)	0.685	1620	52.4725	-0.687062		-0.113972		0.619208	1	1.1923	1	0.652024		0.195082
Seq110569	---NA---		NA	-				971	48.9001	-0.545122		-0.107866		0.755025		1.19228	1	0.894182		0.369199
Seq57351	muscle-specific protein isoform e		CG42768-RE	P:larval visceral muscle development; P:transcription from RNA polymerase II promoter; C:nuclear membrane; C:actin cytoskeleton; P:establishment of nucleus localization; P:mesoderm development; P:flight; P:cytoplasmic transport, nurse cell to oocyte; F:actin binding; C:integrin complex; P:actin filament organization; P:skeletal muscle tissue development; P:female germline ring canal stabilization…	-	CYTOPLASMIC_DOMAIN (PHOBIUS); TRANSMEMBRANE (PHOBIUS); NON_CYTOPLASMIC_DOMAIN (PHOBIUS); TMhelix (TMHMM)	0.89	336	93.9789	-0.176097		0.0988477		0.916542	1	1.19149	1	0.461292		0.225935
Seq81199	---NA---		NA	-				1048	10.9189	-0.614917		0.500992		0.0754074		1.19132	1	0.573464		0.230328
Seq80999	stretchin- isoform s		CG18255-RH	F:structural constituent of cytoskeleton; F:calmodulin-dependent protein kinase activity; C:microtubule associated complex; F:myosin light chain kinase activity; P:protein phosphorylation; F:ATP binding	EC:2.7.11.18; EC:2.7.11.17	IPR003599 (SMART); IPR003598 (SMART); IPR013783 (G3DSA:2.60.40.GENE3D); IPR013783 (G3DSA:2.60.40.GENE3D); IPR013783 (G3DSA:2.60.40.GENE3D); IPR013783 (G3DSA:2.60.40.GENE3D); IPR013783 (G3DSA:2.60.40.GENE3D); IPR013783 (G3DSA:2.60.40.GENE3D); IPR013098 (PFAM); IPR013783 (G3DSA:2.60.40.GENE3D); IPR013783 (G3DSA:2.60.40.GENE3D); PTHR19897 (PANTHER); IPR007110 (PROSITE_PROFILES); IPR007110 (PROSITE_P…	0.65	6632	35.4032	-0.583381		-1.36598		1.97222	1	1.18961		0.780061		0.766504
Seq1104	---NA---		NA	-		no IPS match		724	907.562	-0.607183	-1	0.0453265		0.535369		1.18788	1	0.817252	1	0.25852
Seq110705	muscle-specific protein isoform e		NA	P:larval visceral muscle development; C:nuclear membrane; C:actin cytoskeleton; P:establishment of nucleus localization; P:flight; P:cytoplasmic transport, nurse cell to oocyte; F:actin binding; C:integrin complex; P:actin filament organization; P:skeletal muscle tissue development; P:female germline ring canal stabilization; C:Z disc; C:perinuclear region of cytoplasm; P:cell migration	-	no IPS match	0.5817	7831	159.866	-0.236772		-1.20842		2.15947	1	1.18783		0.553929		0.777324
Seq60150	---NA---		NA	-				2993	16.4161	-0.641737		0.306553		0.239266		1.18756	1	0.777166		0.416693
Seq92038	a-kinase anchor protein 14-like		NA	-		SIGNAL_PEPTIDE_N_REGION (PHOBIUS); SIGNAL_PEPTIDE_C_REGION (PHOBIUS); NON_CYTOPLASMIC_DOMAIN (PHOBIUS); SIGNAL_PEPTIDE_H_REGION (PHOBIUS); SIGNAL_PEPTIDE (PHOBIUS); TMhelix (TMHMM)	0.6833	531	28.1388	-0.753721		-0.241408		0.674696		1.18701	1	1.13329	1	0.89954
Seq108042	---NA---		NA	-				130	11.3318	0.634544		0.978757		0.842617		1.18683	1	-0.0219075		-0.359505
Seq111294	---NA---		NA	-				163	72.9377	-0.734133		-0.3038		0.756401	1	1.18673	1	1.24976	1	1.06348	1
Seq112150	---NA---		NA	-				234	15.2986	0.125469		0.284187		1.028		1.18672	1	0.450638		-0.146032
Seq68397	---NA---		NA	-				146	253.55	-0.701207	-1	-0.052612		0.537766		1.18636	1	0.8814	1	0.252574
Seq59426	isoform m		CG43388-RM	P:flight behavior; P:phagocytosis; P:determination of adult lifespan; P:lateral inhibition; F:glucokinase activity; F:potassium channel regulator activity; P:cytoskeleton-dependent intracellular transport; P:flight; P:endosomal transport; F:fructokinase activity; C:cytosol; F:microtubule binding; P:protein oligomerization; P:glycolysis; P:circadian sleep/wake cycle, sleep; F:mannokinase activity;…	EC:2.7.1.2; EC:2.7.1.7; EC:2.7.1.4	Coil (COILS)	0.8725	3990	114.196	-0.0756431		0.294202		0.814186	1	1.18403	1	0.0696014		0.337881
Seq107497	fibroin heavy chain-like		CG5700-RB	P:cell migration; P:establishment or maintenance of apical/basal cell polarity; C:basal lamina; P:cell adhesion involved in heart morphogenesis; P:morphogenesis of an epithelium	-	SIGNAL_PEPTIDE_N_REGION (PHOBIUS); SIGNAL_PEPTIDE_C_REGION (PHOBIUS); NON_CYTOPLASMIC_DOMAIN (PHOBIUS); SIGNAL_PEPTIDE (PHOBIUS); SIGNAL_PEPTIDE_H_REGION (PHOBIUS); SignalP-noTM (SIGNALP_EUK); SignalP-noTM (SIGNALP_GRAM_NEGATIVE)	0.745	5736	1770.76	-0.0905227		-0.446004		1.53645	1	1.18096	1	0.16269		-0.00584593
Seq3698	---NA---		NA	-				2251	12.3604	-0.217458		0.439178		0.521408		1.17804		0.335473		0.451074
Seq57941	serine proteases 1 2-like		CG10472-RA	F:serine-type endopeptidase activity; P:proteolysis	EC:3.4.21	no IPS match	0.677	656	1327.13	-0.456946		-0.300733		1.01853	1	1.17475	1	0.556763		0.518858
Seq58588	---NA---		NA	-				2440	283.098	0.19364		0.493721		0.873611	1	1.17369	1	-0.0934552		-0.380135
Seq100795	---NA---		NA	-				446	517.489	-0.488385		-0.375258		1.06021	1	1.17334	1	0.370815		0.545638
Seq5082	---NA---		NA	-				1146	11.4518	-0.271387		0.190911		0.710412		1.17271		0.611494		0.322647
Seq102741	la related isoform f		CG42551-RF	P:mitochondrion inheritance; C:cytosol; C:mitochondrion; P:salivary gland cell autophagic cell death; P:mitotic chromosome condensation; P:centrosome separation; P:syncytial blastoderm mitotic cell cycle; P:spindle assembly involved in male meiosis	-	NON_CYTOPLASMIC_DOMAIN (PHOBIUS); SIGNAL_PEPTIDE_C_REGION (PHOBIUS); SIGNAL_PEPTIDE_N_REGION (PHOBIUS); SIGNAL_PEPTIDE_H_REGION (PHOBIUS); SIGNAL_PEPTIDE (PHOBIUS); SignalP-TM (SIGNALP_EUK); TMhelix (TMHMM)	0.8125	809	259.947	-0.0877697		0.694279		0.389116		1.17116	1	0.0180843		0.193179
Seq92612	lipase 3-like		CG5932-RA	P:lipid metabolic process; P:cholesterol homeostasis; P:triglyceride homeostasis; F:sterol esterase activity; C:cytoplasmic vesicle; F:triglyceride lipase activity	EC:3.1.1.3; EC:3.1.1.13	IPR029058 (G3DSA:3.40.50.GENE3D); IPR006693 (PFAM); IPR000073 (PFAM); PTHR11005 (PANTHER); PTHR11005:SF6 (PANTHER); SIGNAL_PEPTIDE_N_REGION (PHOBIUS); SIGNAL_PEPTIDE (PHOBIUS); NON_CYTOPLASMIC_DOMAIN (PHOBIUS); SIGNAL_PEPTIDE_C_REGION (PHOBIUS); SIGNAL_PEPTIDE_H_REGION (PHOBIUS); SignalP-noTM (SIGNALP_GRAM_NEGATIVE); SignalP-noTM (SIGNALP_EUK); IPR029058 (SUPERFAMILY)	0.722	770	632.204	-0.229001		-0.333946		1.27495	1	1.17001	1	-0.343307		-0.139234
Seq113097	CG15414		NA	-			0.64	307	39.919	-0.61338		-0.0630559		0.619228		1.16955	1	0.488592		0.720359
Seq82568	bruno- isoform e		CG43744-RE	F:mRNA binding; C:protein complex; P:negative regulation of translation; F:protein homodimerization activity; F:nucleotide binding	-	IPR000504 (SMART); IPR012677 (G3DSA:3.30.70.GENE3D); IPR000504 (PFAM); PTHR24622 (PANTHER); IPR000504 (PROSITE_PROFILES); IPR000504 (PROSITE_PROFILES); SSF54928 (SUPERFAMILY)	0.862	3240	63.3408	-0.583894		0.322863		0.262653		1.16941	1	0.520402		0.588262
Seq4206	---NA---		NA	-				1276	10.4072	-0.601948		0.258938		0.305896		1.16678		0.653788		0.455431
Seq113417	muscle-specific protein isoform g		NA	P:larval visceral muscle development; C:nuclear membrane; C:actin cytoskeleton; P:establishment of nucleus localization; P:flight; P:cytoplasmic transport, nurse cell to oocyte; F:actin binding; C:integrin complex; P:actin filament organization; P:skeletal muscle tissue development; P:female germline ring canal stabilization; C:Z disc; C:perinuclear region of cytoplasm; P:cell migration	-	no IPS match	0.576	1582	632.119	-0.282009		0.0479568		0.835465	1	1.16543	1	0.380125		0.28631
Seq110808	indole-3-acetaldehyde oxidase-like		CG18522-RA	F:flavin adenine dinucleotide binding; F:oxidoreductase activity, acting on CH-OH group of donors; F:iron ion binding; F:xanthine dehydrogenase activity; F:electron carrier activity; F:2 iron, 2 sulfur cluster binding; P:oxidation-reduction process	EC:1.17.1.4	IPR000674 (SMART); IPR000674 (PFAM); IPR000674 (G3DSA:3.90.1170.GENE3D); IPR008274 (G3DSA:3.30.365.GENE3D); IPR008274 (PFAM); PTHR11908 (PANTHER); PTHR11908:SF65 (PANTHER); IPR008274 (SUPERFAMILY); IPR000674 (SUPERFAMILY)	0.75	2508	323.775	-0.546121		-0.110177		0.72889	1	1.16483	1	0.588153	1	0.689776	1
Seq101677	---NA---		NA	-				1238	14.4721	-0.160114		0.458348		0.545865		1.16433		0.593181		0.809968
Seq59608	---NA---		NA	-				979	20.4298	-0.706085		0.0584018		0.398451		1.16294		1.03856		0.59085
Seq92977	---NA---		NA	-				1133	14.84	0.2837		0.657318		0.788898		1.16252	1	0.0720095		-0.076585
Seq1997	a-kinase anchor protein 14-like		CG13041-RA	-		NON_CYTOPLASMIC_DOMAIN (PHOBIUS); SIGNAL_PEPTIDE (PHOBIUS); SIGNAL_PEPTIDE_C_REGION (PHOBIUS); SIGNAL_PEPTIDE_N_REGION (PHOBIUS); SIGNAL_PEPTIDE_H_REGION (PHOBIUS); TMhelix (TMHMM)	0.67	457	11.7337	-0.748399		-0.906598		1.31881	1	1.16061		1.0538		1.21349
Seq62390	---NA---		NA	-				112	12279.5	-0.215825		0.237535		0.705893	1	1.15925	1	0.54352		0.16981
Seq102192	probable cytochrome p450 4ad1-like	cyp4ad1	NA	C:lipid particle	-	no IPS match	0.586	1354	138.596	0.468188		0.447264		1.18015	1	1.15923	1	0.0479373		-0.535003
Seq107705	isoform c		CG15412-RC	-		G3DSA:3.80.10.10 (GENE3D); PTHR23125:SF228 (PANTHER); PTHR23125 (PANTHER); SIGNAL_PEPTIDE_C_REGION (PHOBIUS); SIGNAL_PEPTIDE_N_REGION (PHOBIUS); SIGNAL_PEPTIDE_H_REGION (PHOBIUS); SIGNAL_PEPTIDE (PHOBIUS); NON_CYTOPLASMIC_DOMAIN (PHOBIUS); SSF52047 (SUPERFAMILY)	0.6888	1900	43.8188	-0.479429		-0.304571		0.981872		1.15673	1	0.565401		1.00995
Seq108251	---NA---		NA	-				144	1048.67	-0.371207		0.326993		0.455353		1.15355	1	0.615161	1	0.362041
Seq58210	novel krab box and zinc c2h2 type domain containing protein		CG6792-RA	F:metal ion binding; F:nucleic acid binding; F:zinc ion binding; C:nucleus		IPR015880 (SMART); IPR007087 (PFAM); IPR011333 (G3DSA:3.30.710.GENE3D); IPR013087 (G3DSA:3.30.160.GENE3D); IPR013087 (G3DSA:3.30.160.GENE3D); IPR013087 (G3DSA:3.30.160.GENE3D); PF13894 (PFAM); PTHR24409 (PANTHER); IPR007087 (PROSITE_PATTERNS); IPR007087 (PROSITE_PATTERNS); IPR007087 (PROSITE_PATTERNS); IPR007087 (PROSITE_PATTERNS); IPR000210 (PROSITE_PROFILES); IPR007087 (PROSITE_PROFILES); IPR00…	0.4565	2959	251.23	0.630558		1.17568	1	0.608378		1.1535	1	-0.0766797		-0.0470386
Seq62257	collagen alpha-1 chain-like		NA	C:lipid particle; F:extracellular matrix structural constituent; P:Malpighian tubule morphogenesis; C:collagen; P:anterior Malpighian tubule development; P:skeletal muscle tissue development; C:collagen type IV		no IPS match	0.7186	112	60.1228	-0.506909		0.270846		0.375629		1.15338	1	0.514319		0.792536
Seq74085	---NA---		NA	-				249	13.6124	-0.350465		0.7249		0.0766459		1.15201		0.786371		0.209274
Seq104941	---NA---		NA	-				197	170.916	-0.126145		0.519242		0.505856		1.15124	1	0.193522		0.197714
Seq81581	isoform h		CG14307-RH	P:central nervous system development; P:sex determination; F:nucleic acid binding; P:male courtship behavior, orientation prior to leg tapping and wing vibration; P:mating behavior, sex discrimination; P:aggressive behavior; F:metal ion binding; P:male courtship behavior, veined wing generated song production; P:muscle organ development; P:copulation; P:male sex differentiation; F:sequence-specif…	-	Coil (COILS); IPR015880 (SMART); IPR013087 (G3DSA:3.30.160.GENE3D); IPR007087 (PROSITE_PATTERNS); IPR007087 (PROSITE_PROFILES); SSF57667 (SUPERFAMILY)	0.8265	1688	41.2123	-0.0341923		0.276385		0.838666		1.14924	1	0.0959271		0.196643
Seq96953	---NA---		NA	-				166	12.7405	-0.90678		-0.624445		0.866734		1.14907		1.06276		1.17297
Seq81678	PREDICTED: uncharacterized protein LOC101741859		NA	-			0.67	5268	99.2349	0.0915719		0.452554		0.788039	1	1.14902	1	0.131213		-0.218682
Seq94297	---NA---		NA	-				1046	38.6123	-0.0144993		0.412727		0.721642	1	1.14887	1	0.291061		0.367354
Seq5319	tyrosine-protein kinase receptor torso-like	torso	CG1389-RC	P:positive regulation of ribosome biogenesis; P:detection of nutrient; P:dendrite morphogenesis; P:gastrulation; P:cytoskeleton organization; P:Malpighian tubule morphogenesis; P:cell fate determination; P:axon guidance; P:metamorphosis; P:gonad development; F:transmembrane receptor protein tyrosine kinase activity; P:chorion-containing eggshell pattern formation; P:endocytic recycling; P:termina…	EC:2.7.10.1		0.55	3555	225.49	-0.204608		0.112611		0.829533	1	1.14675	1	0.589975	1	0.160228
Seq307	CG18067		NA	P:multicellular organism reproduction; C:extracellular space	-	NON_CYTOPLASMIC_DOMAIN (PHOBIUS); SIGNAL_PEPTIDE_N_REGION (PHOBIUS); SIGNAL_PEPTIDE_C_REGION (PHOBIUS); SIGNAL_PEPTIDE (PHOBIUS); SIGNAL_PEPTIDE_H_REGION (PHOBIUS); SignalP-noTM (SIGNALP_EUK)	0.59	1873	2514.36	-0.799619		0.959112		-0.612442		1.14629		0.75527		1.40237
Seq55502	lysyl oxidase homolog 2b-like		CG4402-RA	F:scavenger receptor activity; F:copper ion binding; F:protein-lysine 6-oxidase activity; P:cellular protein modification process; P:cell adhesion; C:membrane; P:oxidation-reduction process	EC:1.4.3.13	IPR001190 (PRINTS); IPR001695 (PRINTS); IPR017448 (SMART); IPR001190 (PFAM); IPR017448 (G3DSA:3.10.250.GENE3D); IPR001695 (PFAM); PTHR19331:SF244 (PANTHER); PTHR19331 (PANTHER); IPR001190 (PROSITE_PATTERNS); IPR019828 (PROSITE_PATTERNS); SIGNAL_PEPTIDE_H_REGION (PHOBIUS); SIGNAL_PEPTIDE_N_REGION (PHOBIUS); SIGNAL_PEPTIDE (PHOBIUS); NON_CYTOPLASMIC_DOMAIN (PHOBIUS); SIGNAL_PEPTIDE_C_REGION (PHOBIU…	0.598	1778	91.3253	-0.705901	-1	-0.264335		0.70453	1	1.1461	1	0.793862	1	0.844647	1
Seq112482	---NA---		NA	-				354	53.8341	0.162717		0.392176		0.915964	1	1.14542	1	-0.0387525		-0.292536
Seq93854	PREDICTED: mucin-5AC-like		CG13082-RA	-			0.51	1574	91.1625	-0.753132		-0.346366		0.736677	1	1.14344	1	0.298379		0.518897
Seq1835	glucose dehydrogenase		CG9512-RA	F:flavin adenine dinucleotide binding; P:mesoderm development; P:ecdysteroid metabolic process; F:choline dehydrogenase activity; P:oxidation-reduction process	EC:1.1.99.1	IPR012132 (PIRSF); IPR007867 (PFAM); IPR000172 (PFAM); G3DSA:3.50.50.60 (GENE3D); PTHR11552:SF10 (PANTHER); PTHR11552 (PANTHER); IPR000172 (PROSITE_PATTERNS); SSF51905 (SUPERFAMILY); SSF54373 (SUPERFAMILY)	0.6195	2542	5719.35	-0.695762	-1	-0.125662		0.573163		1.14326	1	0.49778		0.75267	1
Seq64195	---NA---		NA	-				120	4257.86	-0.120501		0.905221	1	0.116801		1.14252	1	0.113181		0.754985
Seq108984	atp-binding cassette sub-family g member 1-like		CG4822-RG	P:transport; C:integral to membrane; F:ATPase activity, coupled to transmembrane movement of substances; P:ATP catabolic process; P:olfactory behavior; C:ATP-binding cassette (ABC) transporter complex; F:ATP binding; F:GTPase activity; F:GTP binding	-	IPR003439 (PFAM); IPR027417 (G3DSA:3.40.50.GENE3D); PTHR19241:SF163 (PANTHER); PTHR19241 (PANTHER); IPR027417 (SUPERFAMILY); TMhelix (TMHMM)	0.854	151	24.9831	0.0349331		0.297065		0.879966		1.1421	1	0.10899		-0.165338
Seq97894	---NA---		NA	-				174	133.21	-0.0724095		0.203034		0.866243	1	1.14169	1	-0.497944		0.28463
Seq94253	---NA---		NA	-				1237	14.904	-0.67789		-0.00509178		0.468689		1.14149		0.242343		0.631953
Seq113088	---NA---		NA	-				305	16.3953	-0.341924		0.916		-0.117051		1.14087		-0.632582		0.159774
Seq83019	pancreatic triacylglycerol lipase-like	pancreatic triacylglycerol lipase	CG6295-RA	P:neurogenesis; F:phospholipase activity; P:lipid catabolic process; F:carboxylic ester hydrolase activity	EC:3.1.1	IPR002334 (PRINTS); IPR000734 (PRINTS); IPR029058 (G3DSA:3.40.50.GENE3D); IPR013818 (PFAM); IPR000734 (PANTHER); PTHR11610:SF91 (PANTHER); SIGNAL_PEPTIDE_C_REGION (PHOBIUS); SIGNAL_PEPTIDE_N_REGION (PHOBIUS); SIGNAL_PEPTIDE (PHOBIUS); NON_CYTOPLASMIC_DOMAIN (PHOBIUS); SIGNAL_PEPTIDE_H_REGION (PHOBIUS); SignalP-noTM (SIGNALP_EUK); SignalP-TM (SIGNALP_GRAM_POSITIVE); SignalP-noTM (SIGNALP_GRAM_NEGA…	0.7025	1544	29127.6	0.210444		0.117824		1.23178	1	1.13916	1	-0.499625		-0.202456
Seq102130	c-1-tetrahydrofolate cytoplasmic-like isoform x1		CG4067-RA	C:cytosol; P:oxidation-reduction process; F:methylenetetrahydrofolate dehydrogenase (NADP+) activity; P:folic acid-containing compound biosynthetic process; F:methenyltetrahydrofolate cyclohydrolase activity; P:one-carbon metabolic process; F:ATP binding; F:formate-tetrahydrofolate ligase activity; C:lipid particle	EC:1.5.1.5; EC:3.5.4.9; EC:6.3.4.3	IPR000672 (PRINTS); IPR020630 (PFAM); IPR027417 (G3DSA:3.40.50.GENE3D); IPR000559 (PFAM); IPR020631 (PFAM); IPR016040 (G3DSA:3.40.50.GENE3D); G3DSA:3.40.192.10 (GENE3D); G3DSA:3.30.1510.10 (GENE3D); PTHR10025 (PANTHER); PTHR10025:SF31 (PANTHER); IPR020628 (PROSITE_PATTERNS); IPR020867 (PROSITE_PATTERNS); IPR000672 (HAMAP); IPR027417 (SUPERFAMILY); SSF53223 (SUPERFAMILY); SSF51735 (SUPERFAMILY)	0.766	4634	332.401	-0.822626		-0.177307		0.49316		1.13848	1	1.16419	1	0.612119
Seq107898	cg11044 cg11044-pa		CG11044-RA	-		IPR001810 (SMART); IPR001810 (PFAM); G3DSA:3.80.10.10 (GENE3D); PTHR20872 (PANTHER); IPR001810 (PROSITE_PROFILES); IPR001810 (SUPERFAMILY)	0.7757	1921	210.449	0.0271809		-0.0679045		1.23351	1	1.13842	1	0.146877		0.251761
Seq107872	isoform b		NA	F:carbohydrate binding; F:galactose binding; P:multicellular organism reproduction; C:extracellular space		IPR001304 (SMART); IPR001304 (PFAM); IPR016186 (G3DSA:3.10.100.GENE3D); PTHR22802:SF149 (PANTHER); PTHR22802 (PANTHER); IPR018378 (PROSITE_PATTERNS); SIGNAL_PEPTIDE_C_REGION (PHOBIUS); SIGNAL_PEPTIDE_N_REGION (PHOBIUS); NON_CYTOPLASMIC_DOMAIN (PHOBIUS); SIGNAL_PEPTIDE (PHOBIUS); SIGNAL_PEPTIDE_H_REGION (PHOBIUS); IPR001304 (PROSITE_PROFILES); SignalP-noTM (SIGNALP_EUK); IPR016187 (SUPERFAMILY)	0.4995	1248	190.511	0.232731		0.46357		0.907309	1	1.13815	1	-0.239783		-0.0483313
Seq82095	---NA---		NA	-				673	14.461	-0.237875		0.144722		0.755076		1.13767	1	0.356335		0.389006
Seq106015	---NA---		NA	-				277	43.417	0.0921445		0.174642		1.05503	1	1.13753	1	0.0731463		-0.215931
Seq95238	---NA---		NA	-				101	12.6504	0.0785885		0.920441		0.295207		1.13706		-0.029755		-0.323671
Seq102035	---NA---		NA	-				984	216.357	-0.36042		0.724066		0.051567		1.13605	1	0.519206		0.251179
Seq81444	arrestin domain-containing protein 3-like		CG2641-RA	-		IPR011022 (SMART); IPR011022 (PFAM); IPR011021 (PFAM); PTHR11188 (PANTHER); PTHR11188:SF47 (PANTHER); IPR014756 (SUPERFAMILY); IPR014756 (SUPERFAMILY)	0.5725	1795	291.836	-0.107547		0.186657		0.841847	1	1.13605	1	0.191392		0.148345
Seq111987	faulty isoform g		CG7526-RG	P:axon target recognition	-	CYTOPLASMIC_DOMAIN (PHOBIUS); TRANSMEMBRANE (PHOBIUS); NON_CYTOPLASMIC_DOMAIN (PHOBIUS); SignalP-TM (SIGNALP_GRAM_POSITIVE); TMhelix (TMHMM)	0.6723	179	19.6433	-0.379735		-0.25174		1.00679	1	1.13478	1	0.451125		0.78195
Seq105777	---NA---		NA	-				246	10.6732	-0.883263		0.250539		0.000276303		1.13408		0.682988		0.777279
Seq107177	---NA---		NA	-				1366	324.259	-0.29962		0.608894		0.225463		1.13398	1	0.339458		0.434682
Seq107503	---NA---		NA	-				1747	517.322	-0.308231		-0.0962945		0.921948	1	1.13389	1	0.324269		0.33037
Seq59171	---NA---		NA	-				1346	18.2989	-0.14722		0.321797		0.663888		1.13291		0.227339		-0.0171778
Seq79987	---NA---		NA	-				1377	24.438	-0.511282		0.3061		0.314642		1.13202		0.477826		0.53026
Seq92880	---NA---		NA	-				996	10.9406	-0.341777		0.288047		0.502011		1.13183		0.747335		0.75618
Seq98486	---NA---		NA	-				189	10.1438	-1.02341		0.711148		-0.602933		1.13163		0.780969		1.07723
Seq58740	isoform c		CG7059-RC	C:Z disc; C:M band; F:phosphoglycerate mutase activity; P:metabolic process	EC:5.4.2.1	IPR029033 (G3DSA:3.40.50.GENE3D); IPR013078 (PFAM); IPR005952 (TIGRFAM); PTHR11931:SF0 (PANTHER); IPR005952 (PANTHER); IPR029033 (SUPERFAMILY)	0.6775	1002	25.0407	-0.239498		-0.194322		1.08554	1	1.13071	1	0.224631		-0.155185
Seq92169	---NA---		NA	-				571	11.0786	-0.582985		0.308321		0.239183		1.13049		0.940354		0.781328
Seq108370	---NA---		NA	-				146	717.771	0.12376		0.188668		1.06557	1	1.13048	1	-0.393702		-0.203844
Seq57691	isoform b		NA	F:metal ion binding; P:intracellular signal transduction; P:protein kinase C-activating G-protein coupled receptor signaling pathway; P:lateral inhibition; F:diacylglycerol binding; P:phosphorylation; F:diacylglycerol kinase activity	EC:2.7.1.107	CYTOPLASMIC_DOMAIN (PHOBIUS); NON_CYTOPLASMIC_DOMAIN (PHOBIUS); TRANSMEMBRANE (PHOBIUS); TMhelix (TMHMM)	0.8325	631	16.8369	-0.548511		0.608781		-0.0273011		1.12999	1	0.465199		0.542449
Seq4006	cuticle protein isoform b-like	CP CG1368	CG1368-RA	F:structural constituent of chorion; F:structural constituent of chitin-based cuticle; F:structural constituent of chitin-based larval cuticle			0.582	1225	780.49	-0.718294	-1	0.058866		0.352513		1.12967	1	0.772047	1	0.754325	1
Seq105681	---NA---		NA	-				237	357.948	-0.608862		1.06784		-0.550438		1.12626		0.645927		1.13479
Seq104395	---NA---		NA	-				131	10.6115	0.0798662		0.719151		0.485152		1.12444		0.398816		0.215092
Seq102022	very low-density lipoprotein receptor-like isoform x4		CG31094-RL	P:neuron projection morphogenesis; C:plasma membrane; F:low-density lipoprotein receptor activity; P:cholesterol metabolic process; P:receptor-mediated endocytosis; P:lipoprotein transport	-	IPR002172 (PRINTS); IPR002172 (SMART); IPR002172 (G3DSA:4.10.400.GENE3D); IPR002172 (G3DSA:4.10.400.GENE3D); G3DSA:4.10.1220.10 (GENE3D); IPR002172 (G3DSA:4.10.400.GENE3D); IPR002172 (PFAM); PTHR10529 (PANTHER); PTHR10529:SF151 (PANTHER); IPR023415 (PROSITE_PATTERNS); IPR023415 (PROSITE_PATTERNS); IPR023415 (PROSITE_PATTERNS); IPR023415 (PROSITE_PATTERNS); IPR023415 (PROSITE_PATTERNS); IPR002172 …	0.7365	3859	704.508	-0.0641016		0.112381		0.947597	1	1.12408	1	0.582017		0.0364383
Seq107584	microtubule-associated protein futsch-like		NA	-		no IPS match	0.8	1278	106.521	-0.341175		-0.117494		0.900358	1	1.12404	1	0.414711		0.580204
Seq107506	---NA---		NA	-				438	15.628	0.0600971		0.502544		0.6813		1.12375		0.174234		0.0806291
Seq111266	---NA---		NA	-				162	34.1723	-0.283559		0.479074		0.360609		1.12324	1	0.29458		0.387092
Seq102928	PREDICTED: uncharacterized protein LOC101901359		NA	-		NON_CYTOPLASMIC_DOMAIN (PHOBIUS); SIGNAL_PEPTIDE_H_REGION (PHOBIUS); SIGNAL_PEPTIDE_C_REGION (PHOBIUS); SIGNAL_PEPTIDE_N_REGION (PHOBIUS); SIGNAL_PEPTIDE (PHOBIUS)	0.64	910	35.6663	-0.0863759		-0.0464422		1.08219	1	1.12212	1	0.535155		0.224062
Seq55494	---NA---		NA	-				1772	11.5893	0.10314		0.152438		1.07106		1.12036		0.464422		0.750611
Seq107950	PREDICTED: uncharacterized protein LOC101896122		NA	-			0.68	986	21.5976	-0.131751		0.310579		0.677557		1.11989	1	-0.276609		0.29951
Seq1735	adenylate cyclase type 3-like		CG1506-RA	F:phosphorus-oxygen lyase activity; P:cellular process	-	Coil (COILS); IPR001054 (SMART); IPR001054 (G3DSA:3.30.70.GENE3D); IPR001054 (PFAM); IPR001054 (G3DSA:3.30.70.GENE3D); PTHR11920 (PANTHER); PTHR11920:SF11 (PANTHER); IPR018297 (PROSITE_PATTERNS); CYTOPLASMIC_DOMAIN (PHOBIUS); TRANSMEMBRANE (PHOBIUS); NON_CYTOPLASMIC_DOMAIN (PHOBIUS); NON_CYTOPLASMIC_DOMAIN (PHOBIUS); NON_CYTOPLASMIC_DOMAIN (PHOBIUS); TRANSMEMBRANE (PHOBIUS); CYTOPLASMIC_DOMAIN (P…	0.6755	5174	222.912	-0.204025		0.122349		0.793275	1	1.11965	1	0.209964		0.447045
Seq110733	very low-density lipoprotein receptor-like isoform x3		CG31094-RD	F:low-density lipoprotein receptor activity; P:cholesterol metabolic process; P:receptor-mediated endocytosis; C:membrane; P:lipoprotein transport	-	IPR000033 (SMART); IPR011042 (G3DSA:2.120.10.GENE3D); IPR000033 (PFAM); PTHR10529 (PANTHER); PTHR10529:SF151 (PANTHER); IPR000033 (PROSITE_PROFILES); IPR000033 (PROSITE_PROFILES); IPR000033 (PROSITE_PROFILES); SSF63825 (SUPERFAMILY)	0.7615	1853	341.272	-0.147733		0.0416004		0.929971	1	1.1193	1	0.538325		0.0519137
Seq100848	---NA---		NA	-				457	12.5076	-0.423326		0.254448		0.438992		1.11677		0.546252		0.369592
Seq110623	---NA---		NA	-				1551	25.5715	0.193949		0.781268		0.529256		1.11657	1	-0.0651938		0.0490239
Seq4554	mitochondrial 2-oxoglutarate malate carrier		CG1907-RA	F:oxoglutarate:malate antiporter activity; C:mitochondrial inner membrane; C:lipid particle; P:mitochondrial transport; P:malate transport; C:integral to membrane; P:alpha-ketoglutarate transport	-		0.6995	2143	7007.78	-0.6068	-1	-0.114322		0.623775	1	1.11625	1	0.730664	1	0.580625
Seq103070	---NA---		NA	-				113	19.777	-0.111595		0.889462		0.114881		1.11594		0.198982		0.535528
Seq111115	---NA---		NA	-				131	131.454	-0.129135		0.150965		0.834988		1.11509		0.118173		0.177261
Seq108900	---NA---		NA	-				150	32.0208	-0.0852931		1.08272		-0.0535064		1.11451	1	0.421627		0.336647
Seq101967	serine proteases 1 2-like		CG10472-RA	F:serine-type endopeptidase activity; P:proteolysis	EC:3.4.21	no IPS match	0.6425	758	3448.37	-0.447675		-0.25843		0.924392	1	1.11364	1	0.580738		0.494527
Seq80127	isoform d		CG42319-RD	-		IPR001478 (SMART); IPR001478 (G3DSA:2.30.42.GENE3D); IPR001478 (PFAM); PTHR24214:SF33 (PANTHER); PTHR24214 (PANTHER); IPR001478 (PROSITE_PROFILES); IPR001478 (SUPERFAMILY)	0.7885	1654	53.0507	-0.156094		0.0929487		0.864148	1	1.11319	1	0.324086		0.457915
Seq112826	twitchin-like isoform x1		CG32019-RF	P:mesoderm development; P:protein phosphorylation; C:Z disc; F:structural constituent of muscle; P:sarcomere organization; P:imaginal disc-derived wing vein morphogenesis; F:ATP binding; F:structural constituent of cytoskeleton; F:myosin light chain kinase activity	EC:2.7.11.18	no IPS match	0.81	185	33.9255	-0.590862		-0.617455		1.13706		1.11046		0.948176		0.691267
Seq95527	---NA---		NA	-				106	122.342	-0.0934057		0.68733		0.329538		1.11027	1	0.248026		0.284196
Seq4285	microtubule-associated protein futsch-like		CG6108-RA	-		NON_CYTOPLASMIC_DOMAIN (PHOBIUS); SIGNAL_PEPTIDE_C_REGION (PHOBIUS); SIGNAL_PEPTIDE_N_REGION (PHOBIUS); SIGNAL_PEPTIDE (PHOBIUS); SIGNAL_PEPTIDE_H_REGION (PHOBIUS); SignalP-noTM (SIGNALP_GRAM_NEGATIVE); SignalP-TM (SIGNALP_GRAM_POSITIVE); SignalP-noTM (SIGNALP_EUK)	0.54	3850	450.312	-0.335395		-0.166999		0.939097	1	1.10749	1	0.3467		0.494619
Seq113022	probable cytochrome p450 28d1-like		NA	P:oxidation-reduction process; F:oxidoreductase activity, acting on paired donors, with incorporation or reduction of molecular oxygen; F:heme binding; F:electron carrier activity; C:intracellular membrane-bounded organelle; F:iron ion binding; C:membrane; F:monooxygenase activity		no IPS match	0.49	255	454.92	0.0534914		0.0605859		1.09996	1	1.10706	1	0.301297		0.124577
Seq108059	---NA---		NA	-				132	165.916	0.0978343		0.299211		0.90566		1.10704		0.64011		0.106192
Seq104572	isoform m		CG2082-RM	-		no IPS match	0.7861	156	16.5147	-0.0397611		0.688989		0.376087		1.10484	1	-0.0141261		-0.353219
Seq113420	---NA---		NA	-				1654	1366.2	-0.759183	-1	0.560371		-0.215236		1.10432	1	1.17622	1	0.926933	1
Seq82209	btb poz domain-containing protein kctd12-like		CG10830-RA	P:protein homooligomerization; C:plasma membrane	-	IPR011333 (G3DSA:3.30.710.GENE3D); IPR003131 (PFAM); PTHR14499 (PANTHER); IPR011333 (SUPERFAMILY)	0.6956	2478	17.9162	-0.329884		-0.0723765		0.846098		1.10361	1	0.514567		0.246284
Seq102990	---NA---		NA	-				1348	20.5721	-0.454359		-0.10396		0.752836		1.10324		0.332569		0.714082
Seq94011	isoform b		CG12105-RB	F:molecular_function; P:biological_process; C:cellular_component		no IPS match	0.7675	3008	70.131	0.140019		0.0683615		1.17483	1	1.10317	1	0.341537		0.238847
Seq106050	---NA---		NA	-				281	82.1511	0.213573		0.816772		0.498872		1.10207	1	0.291481		0.158589
Seq107586	---NA---		NA	-				391	99.1972	-0.0868054		0.114612		0.899865	1	1.10128	1	-0.148763		-0.0596717
Seq112843	---NA---		NA	-				186	733.653	-0.454242		-0.0031676		0.649306	1	1.10038	1	0.672155	1	0.486938
Seq112644	ankyrin isoform u		NA	P:regulation of biological quality; P:system development; C:synapse part; P:cytoskeleton organization; P:cell development; P:regulation of cellular process; C:neuron part; C:membrane	-	no IPS match	0.52	595	19.2921	-0.400713		-0.123128		0.82222		1.0998		0.410588		0.4081
Seq95006	diacylglycerol kinase theta-like isoform x3		CG31140-RH	F:metal ion binding; P:intracellular signal transduction; P:protein kinase C-activating G-protein coupled receptor signaling pathway; P:lateral inhibition; F:nucleic acid binding; F:diacylglycerol binding; P:phosphorylation; F:diacylglycerol kinase activity	EC:2.7.1.107	no IPS match	0.8855	1102	37.0621	-0.200514		0.507908		0.391254		1.09968	1	0.334676		0.27025
Seq113085	n-acetylgalactosaminyltransferase 4-like		CG31956-RC	F:polypeptide N-acetylgalactosaminyltransferase activity; C:Golgi stack; P:oligosaccharide biosynthetic process; C:membrane; C:endoplasmic reticulum	EC:2.4.1.41	no IPS match	0.744	302	13.6612	-0.444872		0.390298		0.264278		1.09945		-0.0230997		0.529271
Seq104498	endothelin-converting enzyme-like 1-like		NA	P:proteolysis; F:metallopeptidase activity; F:hydrolase activity; F:metalloendopeptidase activity		no IPS match	0.725	146	22.1624	-0.197883		-0.256049		1.15672	1	1.09855	1	0.60813		0.676096
Seq93864	---NA---		NA	-				1100	10.1637	-0.218503		0.787172		0.0920765		1.09775		0.567154		0.383429
Seq94010	isoform b		CG12105-RB	F:molecular_function; P:biological_process; C:cellular_component		no IPS match	0.76	3092	72.2283	0.0747976		0.200379		0.971995	1	1.09758	1	0.415233		0.160045
Seq56935	---NA---		NA	-				624	2718.33	0.107414		0.268028		0.935865	1	1.09648	1	-0.46699		0.168116
Seq103251	---NA---		NA	-				120	301.344	-0.321767		0.526979		0.246702		1.09545	1	0.443595		0.293642
Seq80066	---NA---		NA	-				1507	11.6028	-0.66442		-0.277558		0.708206		1.09507		0.437059		0.200144
Seq18722	phospholipase a1-like		NA	P:neurogenesis; F:phospholipase activity; P:lipid catabolic process; F:carboxylic ester hydrolase activity	EC:3.1.1		0.6673	116	167.1	-0.424008		-0.123851		0.793808	1	1.09396	1	0.373586		0.556378
Seq89058	---NA---		NA	-				216	12.8803	0.0389878		0.808153		0.324658		1.09382		0.0156811		0.184044
Seq109504	---NA---		NA	-				233	16.7098	-0.299949		-0.0127336		0.805195		1.09241	1	0.633648		0.386633
Seq80960	---NA---		NA	-				751	13897.5	-0.390824		0.158103		0.542977		1.0919	1	0.303196		0.591541
Seq107587	isoform b		CG12105-RB	F:molecular_function; P:biological_process; C:cellular_component		SIGNAL_PEPTIDE_C_REGION (PHOBIUS); SIGNAL_PEPTIDE (PHOBIUS); NON_CYTOPLASMIC_DOMAIN (PHOBIUS); SIGNAL_PEPTIDE_N_REGION (PHOBIUS); SIGNAL_PEPTIDE_H_REGION (PHOBIUS); SignalP-noTM (SIGNALP_EUK); SignalP-TM (SIGNALP_GRAM_POSITIVE)	0.71	1973	62.2631	-0.134155		0.28412		0.673558		1.09183	1	0.180691		0.214825
Seq94728	vesicular monoamine isoform c		CG33528-RF	P:dopamine transport; C:synaptic vesicle; F:monoamine transmembrane transporter activity; C:neuromuscular junction; P:synaptic vesicle amine transport; P:histamine transport; F:synaptic vesicle amine transmembrane transporter activity	-	no IPS match	0.598	859	14.1599	-0.800976		0.856747		-0.566809		1.09091		0.838913		0.768857
Seq107167	---NA---		NA	-				1323	42.2931	0.0244263		0.187938		0.925999	1	1.08951	1	0.0896115		0.12117
Seq93290	---NA---		NA	-				2328	36.1325	-0.414899		-0.00451459		0.679068		1.08945	1	0.581311		0.389684
Seq517	isoform b		CG12105-RB	F:molecular_function; P:biological_process; C:cellular_component		NON_CYTOPLASMIC_DOMAIN (PHOBIUS); CYTOPLASMIC_DOMAIN (PHOBIUS); TRANSMEMBRANE (PHOBIUS); TRANSMEMBRANE (PHOBIUS); TRANSMEMBRANE (PHOBIUS); CYTOPLASMIC_DOMAIN (PHOBIUS); NON_CYTOPLASMIC_DOMAIN (PHOBIUS); TMhelix (TMHMM); TMhelix (TMHMM); TMhelix (TMHMM)	0.824	2500	100.918	-0.0384853		0.238073		0.812158	1	1.08872	1	0.343737		0.0982944
Seq60958	---NA---		NA	-				106	53.4292	-0.214942		-0.264756		1.13846	1	1.08865	1	-0.10067		0.293056
Seq108173	---NA---		NA	-				140	1258.75	0.00967321		0.604801		0.493		1.08813	1	-0.055532		0.0213415
Seq67751	---NA---		NA	-				139	11.771	0.309744		0.916114		0.481496		1.08787		0.549763		0.214944
Seq94394	CG18067		NA	P:multicellular organism reproduction; C:extracellular space	-		0.59	2468	3404.91	-0.77286		0.888213		-0.57745		1.08362		0.812331		1.31083
Seq4617	very low-density lipoprotein receptor-like isoform x4		CG31094-RL	F:low-density lipoprotein receptor activity; F:calcium ion binding; P:cholesterol metabolic process; P:receptor-mediated endocytosis; C:membrane; P:lipoprotein transport	-		0.7505	1765	233.508	-0.0575521		0.00898087		1.01658	1	1.08312	1	0.499548		0.0527696
Seq58084	indole-3-acetaldehyde oxidase-like		CG18522-RA	F:flavin adenine dinucleotide binding; F:oxidoreductase activity, acting on CH-OH group of donors; F:iron ion binding; F:xanthine dehydrogenase activity; F:electron carrier activity; F:2 iron, 2 sulfur cluster binding; P:oxidation-reduction process	EC:1.17.1.4	IPR002888 (PFAM); IPR012675 (G3DSA:3.10.20.GENE3D); IPR002888 (G3DSA:1.10.150.GENE3D); PTHR11908:SF65 (PANTHER); PTHR11908 (PANTHER); IPR006058 (PROSITE_PATTERNS); IPR001041 (PROSITE_PROFILES); IPR001041 (SUPERFAMILY); IPR002888 (SUPERFAMILY)	0.827	883	92.863	-0.510917		-0.0160573		0.587631		1.08249	1	0.597131		0.573306
Seq92796	---NA---		NA	-				907	10.141	-0.408579		0.688939		-0.0153841		1.08213		0.371765		0.200497
Seq56785	glyoxylate reductase hydroxypyruvate reductase-like		CG9331-RA	F:NAD binding; P:oxidation-reduction process; F:oxidoreductase activity, acting on the CH-OH group of donors, NAD or NADP as acceptor	-	IPR016040 (G3DSA:3.40.50.GENE3D); PTHR10996 (PANTHER); PTHR10996:SF119 (PANTHER); SSF52283 (SUPERFAMILY)	0.7675	674	1075.95	-0.125459		0.324536		0.631842	1	1.08184	1	0.406314		0.107619
Seq93814	---NA---		NA	-				812	85877.4	-0.0424889		0.10539		0.933939	1	1.08182	1	0.372924		0.0070247
Seq58587	s-adenosylmethionine synthase-like isoform x1		CG2674-RF	P:chaeta development; P:wing disc development; F:methionine adenosyltransferase activity; F:metal ion binding; P:S-adenosylmethionine biosynthetic process; P:one-carbon metabolic process; F:ATP binding	EC:2.5.1.6	G3DSA:3.30.300.10 (GENE3D); G3DSA:3.30.300.10 (GENE3D); IPR002133 (TIGRFAM); IPR022630 (PFAM); IPR022629 (PFAM); IPR002133 (PANTHER); IPR022631 (PROSITE_PATTERNS); IPR022636 (SUPERFAMILY); IPR022636 (SUPERFAMILY)	0.9255	3192	4390.27	0.327448		0.654479	1	0.754691	1	1.08172	1	-0.360436		-0.419836
Seq59071	CG3984		NA	-			0.4783	1810	1191.94	-0.844017	-1	-0.262234		0.499819		1.0816	1	1.28117	1	1.15875	1
Seq102619	---NA---		NA	-				730	48.5266	0.0449971		0.515383		0.610934		1.08132	1	0.0801736		0.0876487
Seq3962	membrane-bound alkaline phosphatase-like		CG10592-RA	P:metabolic process; F:alkaline phosphatase activity	EC:3.1.3.1		0.689	5186	6739.5	0.0147677		0.418564		0.675574	1	1.07937	1	-0.487577		-0.0307936
Seq79150	PREDICTED: uncharacterized protein LOC101896092		NA	-			0.57	767	3060.5	-0.346863		-0.169153		0.899703	1	1.07741	1	0.61067	1	0.273638
Seq94711	---NA---		NA	-				949	11.5984	-0.562378		0.217034		0.297357		1.07677		0.800528		0.486388
Seq55819	membrane metallo-endopeptidase-like 1-like		NA	C:extracellular region; F:metallopeptidase activity	-	no IPS match	0.5815	2263	217.104	-0.128516		-0.436986		1.38519	1	1.07672	1	0.649462	1	0.307847
Seq105651	restin homolog isoform x10		CG5020-RI	-		Coil (COILS); PTHR18916:SF30 (PANTHER); PTHR18916 (PANTHER)	0.896	235	36.3983	-0.374872		0.403916		0.296805		1.07559	1	0.168771		0.179932
Seq112176	phosphatidylserine decarboxylase proenzyme-like		CG5991-RC	F:phosphatidylserine decarboxylase activity; P:phospholipid biosynthetic process	EC:4.1.1.65	IPR003817 (PFAM); IPR005221 (PANTHER)	0.8489	249	43.2067	0.264769		0.122312		1.21698	1	1.07452	1	0.220607		-0.0292409
Seq110810	---NA---		NA	-				928	16.7679	-0.47807		0.40775		0.186728		1.07255	1	0.242033		1.03545
Seq112132	beta-galactosidase-like isoform x1		CG9092-RB	F:beta-galactosidase activity	EC:3.2.1.23	no IPS match	0.5586	226	25.6234	-0.273594		0.457812		0.340684		1.07209	1	0.622681		0.293266
Seq104619	---NA---		NA	-				160	10.6516	-0.211018		1.58569		-0.725358		1.07135		0.501154		0.801216
Seq59923	---NA---		NA	-				1024	20.1386	-0.890167		-0.346415		0.527263		1.07102		0.447467		0.534763
Seq109924	---NA---		NA	-				286	14.5825	-0.154532		0.593692		0.322582		1.07081	1	0.246586		-0.041606
Seq1723	---NA---		NA	-		no IPS match		747	14.9297	0.0116274		0.871477		0.210689		1.07054		-0.315612		0.345281
Seq111446	---NA---		NA	-				166	14.8127	-0.400866		0.815315		-0.145762		1.07042		0.327782		0.394793
Seq101771	---NA---		NA	-				1788	10.4083	-0.201593		0.341838		0.525964		1.06939		0.944693		-0.013237
Seq92747	---NA---		NA	-				858	16.6491	-0.634348		-0.232449		0.666942		1.06884	1	-0.159725		0.134399
Seq4127	zinc finger protein 287-like		CG18476-RA	F:binding	-		0.5675	3405	20.1075	-0.764173		0.134285		0.169045		1.0675	1	0.687462		0.542802
Seq111235	---NA---		NA	-				161	146.714	-0.159173		0.178325		0.729681	1	1.06718	1	0.273863		0.293566
Seq457	isoform c		CG30460-RC	-		Coil (COILS)	0.6317	1886	46.0291	-0.478062		0.190273		0.397432		1.06577	1	0.669773		0.528793
Seq3795	---NA---		NA	-				775	12.7248	-0.575361		0.436319		0.0533672		1.06505		0.0326383		0.073432
Seq106430	---NA---		NA	-				363	37.1136	-0.977591	-1	0.350787		-0.26345		1.06493	1	0.974255	1	0.620819
Seq97017	acetyl- carboxylase-like isoform x3		NA	P:microtubule cytoskeleton organization; P:pole cell formation; F:protein binding; P:pronuclear migration; F:ligase activity; P:cell morphogenesis; P:mitosis; C:centrosome; P:protein localization; C:microtubule associated complex; C:spindle microtubule; C:lipid particle; C:spindle pole	-	no IPS match	0.564	167	10.5157	-1.01517		-0.443732		0.493133		1.06457		1.64275	1	1.18284
Seq646	spondin-2- partial		CG10145-RA	C:proteinaceous extracellular matrix	-	Coil (COILS); IPR000884 (SMART); IPR009465 (PFAM); G3DSA:2.20.100.10 (GENE3D); IPR000884 (PFAM); PTHR11311 (PANTHER); NON_CYTOPLASMIC_DOMAIN (PHOBIUS); SIGNAL_PEPTIDE_H_REGION (PHOBIUS); SIGNAL_PEPTIDE_N_REGION (PHOBIUS); SIGNAL_PEPTIDE (PHOBIUS); SIGNAL_PEPTIDE_C_REGION (PHOBIUS); IPR000884 (PROSITE_PROFILES); IPR009465 (PROSITE_PROFILES); SignalP-TM (SIGNALP_GRAM_NEGATIVE); IPR000884 (SUPERFAMI…	0.5775	2740	203.739	-0.342264		-0.168436		0.890341	1	1.06417	1	0.236115		0.382845
Seq95857	---NA---		NA	-				109	61.3651	-0.736394		-0.0395062		0.366762		1.06365	1	0.612575		0.405232
Seq101923	nuclear protein 1-like	nuclear protein 1	CG6770-RA	-		TRANSMEMBRANE (PHOBIUS); NON_CYTOPLASMIC_DOMAIN (PHOBIUS); NON_CYTOPLASMIC_DOMAIN (PHOBIUS); TRANSMEMBRANE (PHOBIUS); CYTOPLASMIC_DOMAIN (PHOBIUS); TMhelix (TMHMM); TMhelix (TMHMM)	0.884	923	2824.93	0.668508		0.885481	1	0.846027	1	1.063	1	0.00759058		0.0616887
Seq105554	---NA---		NA	-				227	6556.94	-0.207265		0.0437487		0.811551	1	1.06257	1	0.497476		0.106417
Seq107607	---NA---		NA	-				357	41.097	0.2972		-0.877631		2.23643	1	1.0616		-0.272767		0.230521
Seq110921	---NA---		NA	-				495	31.5186	-0.208161		0.601851		0.251518		1.06153	1	0.163989		0.43985
Seq103263	---NA---		NA	-				120	21.3793	-0.276407		0.487168		0.297929		1.0615	1	0.165644		0.106503
Seq81009	purine nucleoside phosphorylase-like isoform x1		CG16758-RB	F:purine-nucleoside phosphorylase activity; P:nucleoside metabolic process	EC:2.4.2.1	no IPS match	0.8065	2063	2675.28	-0.44941		0.0756234		0.536466		1.0615	1	0.835442	1	0.425209
Seq87626	---NA---		NA	-				168	93.0927	-0.558015		0.126671		0.376534		1.06122	1	0.692838		0.646055
Seq93009	---NA---		NA	-				1185	190.638	-0.347109		0.0808331		0.632819	1	1.06076	1	0.915486	1	0.294869
Seq112364	---NA---		NA	-				299	22.7433	-0.293988		0.258665		0.50803		1.06068	1	0.379294		0.395049
Seq4821	PREDICTED: uncharacterized protein LOC101890547 isoform X3		NA	-			0.614	2013	108.427	-0.0281445		0.216604		0.815914	1	1.06066	1	0.197832		0.108855
Seq88060	probable cytochrome p450 28d1-like	cyp28d1	CG10833-RA	F:heme binding; C:membrane; F:oxidoreductase activity, acting on paired donors, with incorporation or reduction of molecular oxygen; F:iron ion binding; F:electron carrier activity; P:oxidation-reduction process; C:intracellular membrane-bounded organelle	-	no IPS match	0.699	179	376.175	0.0840297		-0.0785115		1.22254	1	1.05999	1	0.222116		0.146379
Seq57179	---NA---		NA	-				744	34.9975	-0.187502		0.298702		0.572627		1.05883	1	0.0767084		-0.240744
Seq62729	---NA---		NA	-				114	31.8103	-0.3011		0.87846		-0.121221		1.05834		0.310147		0.581127
Seq93826	---NA---		NA	-				309	2681.61	-0.420074		0.0605872		0.575805		1.05647	1	0.301383		0.636407
Seq98205	---NA---		NA	-				180	132.355	-0.0740273		0.343532		0.638145		1.0557	1	0.099194		0.193861
Seq102191	---NA---		NA	-				1854	108.189	0.0321449		0.179777		0.908022	1	1.05565	1	0.243349		-0.192129
Seq81683	piggybac transposable element-derived protein 4-like		NA	-		no IPS match	0.476	822	10.5612	-0.300656		0.181525		0.572839		1.05502		-0.128329		-0.46983
Seq2769	organic cation transporter isoform x1		CG31530-RA	P:organic cation transport; P:transmembrane transport; C:integral to membrane; F:secondary active organic cation transmembrane transporter activity	-	IPR011701 (PFAM); G3DSA:1.20.1250.20 (GENE3D); PTHR24064 (PANTHER); PTHR24064:SF99 (PANTHER); TRANSMEMBRANE (PHOBIUS); CYTOPLASMIC_DOMAIN (PHOBIUS); TRANSMEMBRANE (PHOBIUS); NON_CYTOPLASMIC_DOMAIN (PHOBIUS); TRANSMEMBRANE (PHOBIUS); TRANSMEMBRANE (PHOBIUS); TRANSMEMBRANE (PHOBIUS); CYTOPLASMIC_DOMAIN (PHOBIUS); TRANSMEMBRANE (PHOBIUS); CYTOPLASMIC_DOMAIN (PHOBIUS); TRANSMEMBRANE (PHOBIUS); NON_CY…	0.7035	3314	116.496	-0.544245		0.342721		0.167473		1.05444	1	0.211069		0.290189
Seq83451	---NA---		NA	-				106	14.2286	-0.526047		0.562245		-0.0349166		1.05338		-0.218415		-0.106101
Seq93511	muscle-specific protein isoform e		NA	P:larval visceral muscle development; P:transcription from RNA polymerase II promoter; C:nuclear membrane; C:actin cytoskeleton; P:establishment of nucleus localization; P:mesoderm development; P:flight; P:cytoplasmic transport, nurse cell to oocyte; F:actin binding; C:integrin complex; P:actin filament organization; P:skeletal muscle tissue development; P:female germline ring canal stabilization…	-	IPR009818 (PFAM)	0.6167	7403	107.013	0.0329468		-1.17595		2.26122		1.05232		0.267886		0.522193
Seq54898	estrogen sulfotransferase-like		CG5431-RB	C:cytosol; P:sulfation; P:defense response to bacterium; P:xenobiotic metabolic process; F:sulfotransferase activity	-	IPR000863 (PFAM); IPR027417 (G3DSA:3.40.50.GENE3D); PTHR11783 (PANTHER); PTHR11783:SF15 (PANTHER); IPR027417 (SUPERFAMILY)	0.665	1236	376.632	-0.320711		-0.203802		0.934915	1	1.05182	1	0.0322143		0.35506
Seq93816	very low-density lipoprotein receptor-like isoform x4		CG31094-RM	F:low-density lipoprotein receptor activity; F:calcium ion binding; P:lipoprotein transport; C:integral to membrane; P:neuron projection morphogenesis; P:receptor-mediated endocytosis; P:cholesterol metabolic process; C:plasma membrane	-	CYTOPLASMIC_DOMAIN (PHOBIUS); TRANSMEMBRANE (PHOBIUS); NON_CYTOPLASMIC_DOMAIN (PHOBIUS); TMhelix (TMHMM)	0.8095	1226	52.8727	-0.089924		0.0428343		0.91891	1	1.05167	1	0.538225		0.216564
Seq112940	---NA---		NA	-				192	1654.83	-0.528286		0.160623		0.362487		1.0514		0.186503		0.670995
Seq112732	mucin 96d		CG31439-RA	F:extracellular matrix structural constituent; C:extracellular matrix	-	IPR002557 (SMART); IPR002557 (PFAM); IPR002557 (G3DSA:2.170.140.GENE3D); SIGNAL_PEPTIDE_N_REGION (PHOBIUS); NON_CYTOPLASMIC_DOMAIN (PHOBIUS); SIGNAL_PEPTIDE_C_REGION (PHOBIUS); SIGNAL_PEPTIDE (PHOBIUS); SIGNAL_PEPTIDE_H_REGION (PHOBIUS); IPR002557 (PROSITE_PROFILES); SignalP-noTM (SIGNALP_EUK); IPR002557 (SUPERFAMILY)	0.578	1184	8506.57	-0.0444042		0.402026		0.604026		1.05046	1	0.00646022		0.173172
Seq108417	---NA---		NA	-				147	6238.04	-0.00876427		0.123731		0.917656	1	1.05015	1	0.411395		-0.00764985
Seq111585	isoform c		CG32019-RC	P:mesoderm development; P:protein phosphorylation; C:Z disc; F:structural constituent of muscle; P:sarcomere organization; P:imaginal disc-derived wing vein morphogenesis; F:ATP binding; F:structural constituent of cytoskeleton; F:myosin light chain kinase activity	EC:2.7.11.18	no IPS match	0.7533	168	12.8336	-0.0787158		-0.285912		1.25664		1.04944		0.163879		0.198605
Seq3427	sarcoglycan isoform d		CG14808-RD	P:mesoderm development; P:cytoskeletal anchoring at plasma membrane; F:structural constituent of muscle; P:sarcomere organization; C:costamere; C:integral to membrane; C:sarcoglycan complex; P:heart contraction	-		0.8227	2692	123.288	-0.292844		-0.0580262		0.813948	1	1.04877	1	0.458236		0.32932
Seq104461	---NA---		NA	-				139	39.8852	-0.304061		0.379349		0.364339		1.04775	1	0.479401		0.564729
Seq101710	---NA---		NA	-				1391	12.6617	-0.859327		-0.077765		0.266058		1.04762		0.391864		1.11309
Seq110110	---NA---		NA	-				330	87.1328	0.137936		0.97608	1	0.209452		1.0476	1	-0.468884		-0.02335
Seq95120	---NA---		NA	-				1730	26.82	-0.301193		0.557111		0.189075		1.04738	1	0.165145		0.104006
Seq81167	zinc metalloproteinase nas-4-like		NA	P:phagocytosis; F:hydrolase activity	-	IPR001506 (PRINTS); IPR006026 (SMART); IPR024079 (G3DSA:3.40.390.GENE3D); IPR001506 (PFAM); PTHR24543:SF85 (PANTHER); PTHR24543 (PANTHER); SSF55486 (SUPERFAMILY)	0.5865	1257	546.142	-0.926747		-1.10267	-1	1.2232	1	1.04728	1	1.10872	1	1.25796	1
Seq57200	---NA---		NA	-				3028	27.5312	-0.455529		-0.0938583		0.685495		1.04717	1	0.173149		0.707548
Seq368	---NA---		NA	-		CYTOPLASMIC_DOMAIN (PHOBIUS); TRANSMEMBRANE (PHOBIUS); CYTOPLASMIC_DOMAIN (PHOBIUS); NON_CYTOPLASMIC_DOMAIN (PHOBIUS); TRANSMEMBRANE (PHOBIUS); TMhelix (TMHMM); TMhelix (TMHMM)		1332	15.0912	0.0052226		0.214978		0.836992		1.04675	1	0.141529		0.260926
Seq111009	glyoxylate reductase hydroxypyruvate reductase-like		CG9331-RF	F:phosphoglycerate dehydrogenase activity; P:metabolic process; F:cofactor binding	EC:1.1.1.95	no IPS match	0.777	646	2448.58	-0.0487898		0.285689		0.712139	1	1.04662	1	0.498504		0.125401
Seq59129	---NA---		NA	-				1363	24.1086	-0.120166		0.514034		0.412097		1.0463	1	-0.120562		0.432509
Seq82153	synaptic vesicle glycoprotein 2b-like		CG15221-RB	P:transmembrane transport; C:integral to membrane; F:secondary active organic cation transmembrane transporter activity; P:positive regulation of hemocyte proliferation	-	G3DSA:1.20.1250.20 (GENE3D); IPR011701 (PFAM); PTHR24064:SF215 (PANTHER); PTHR24064 (PANTHER); TRANSMEMBRANE (PHOBIUS); NON_CYTOPLASMIC_DOMAIN (PHOBIUS); TRANSMEMBRANE (PHOBIUS); CYTOPLASMIC_DOMAIN (PHOBIUS); CYTOPLASMIC_DOMAIN (PHOBIUS); CYTOPLASMIC_DOMAIN (PHOBIUS); TRANSMEMBRANE (PHOBIUS); TRANSMEMBRANE (PHOBIUS); CYTOPLASMIC_DOMAIN (PHOBIUS); NON_CYTOPLASMIC_DOMAIN (PHOBIUS); TRANSMEMBRANE (P…	0.538	2488	109.933	-0.302731		-0.335963		1.07945	1	1.04621	1	0.303743		-0.105956
Seq108761	---NA---		NA	-				149	12.3462	-0.826674		0.467197		-0.248982		1.04489		0.487337		0.994143
Seq103318	---NA---		NA	-				122	255.463	-0.106593		0.977222		-0.0392807		1.04453		0.161999		0.0256688
Seq59858	isoform d		CG43749-RD	P:rhabdomere development; P:locomotor rhythm; P:muscle cell cellular homeostasis; P:positive regulation of ion transmembrane transporter activity; P:photoreceptor cell axon guidance	-	IPR001478 (SMART); IPR001478 (PFAM); IPR001478 (G3DSA:2.30.42.GENE3D); PTHR23116:SF29 (PANTHER); PTHR23116 (PANTHER); IPR001478 (PROSITE_PROFILES); IPR001478 (SUPERFAMILY)	0.8015	2870	16.9799	-0.0845957		0.558313		0.401048		1.04396	1	0.0565722		-0.0982452
Seq101175	---NA---		NA	-				584	45.6546	-0.663962		-0.124544		0.504072		1.04349	1	0.585673		0.496683
Seq104534	isoform b		NA	-		NON_CYTOPLASMIC_DOMAIN (PHOBIUS); SIGNAL_PEPTIDE_N_REGION (PHOBIUS); SIGNAL_PEPTIDE (PHOBIUS); SIGNAL_PEPTIDE_C_REGION (PHOBIUS); SIGNAL_PEPTIDE_H_REGION (PHOBIUS); SignalP-noTM (SIGNALP_EUK)	0.66	151	42.489	-0.568565		0.0395337		0.434999		1.0431	1	0.640539		0.532724
Seq107038	---NA---		NA	-				826	11.0912	-0.315275		0.163189		0.563405		1.04187		-0.219323		0.140349
Seq5637	---NA---		NA	-				1588	10.6079	-0.872685		0.200567		-0.0320296		1.04122		0.423588		0.457707
Seq3540	very low-density lipoprotein receptor-like isoform x3		CG31094-RD	F:low-density lipoprotein receptor activity; F:calcium ion binding; P:cholesterol metabolic process; C:integral to membrane; P:receptor-mediated endocytosis; P:lipoprotein transport	-		0.808	1198	114.249	-0.227207		-0.0646194		0.878164	1	1.04075	1	0.63433	1	0.121814
Seq108929	protein alan shepard-like isoform x2		CG32423-RA	F:nucleotide binding; P:gravitaxis; F:mRNA binding	-	IPR012677 (G3DSA:3.30.70.GENE3D)	0.828	150	16.5505	-0.601397		-0.143117		0.58172		1.04	1	0.595314		0.753632
Seq81945	---NA---		NA	-				846	32.9631	-0.0591407		0.771834		0.208615		1.03959	1	0.358093		0.0157436
Seq109188	---NA---		NA	-				177	24.8315	0.326789		1.13161		0.234315		1.03914	1	-0.094166		-0.524085
Seq111661	isoform h		NA	P:mesoderm development; P:protein phosphorylation; C:Z disc; F:structural constituent of muscle; P:sarcomere organization; P:imaginal disc-derived wing vein morphogenesis; F:structural constituent of cytoskeleton; F:myosin light chain kinase activity	EC:2.7.11.18	CYTOPLASMIC_DOMAIN (PHOBIUS); NON_CYTOPLASMIC_DOMAIN (PHOBIUS); TRANSMEMBRANE (PHOBIUS); TMhelix (TMHMM)	0.73	169	22.1999	-0.553973		-0.377044		0.862046		1.03898		0.420696		0.489409
Seq88966	---NA---		NA	-				212	45.1656	-0.820261		-1.4218		1.64034	1	1.0388		1.00086		1.68599
Seq57089	thioester-containing protein isoform g		CG7052-RC	C:extracellular space; P:phagocytosis; P:antibacterial humoral response; F:endopeptidase inhibitor activity; P:defense response to Gram-negative bacterium	-	IPR001599 (PFAM); PTHR11412:SF84 (PANTHER); PTHR11412 (PANTHER); IPR014756 (SUPERFAMILY)	0.8395	720	100.11	-0.577105		0.246419		0.214617		1.03814	1	0.736684	1	0.537023
Seq57620	PREDICTED: uncharacterized protein LOC101896122		NA	-		NON_CYTOPLASMIC_DOMAIN (PHOBIUS); TRANSMEMBRANE (PHOBIUS); CYTOPLASMIC_DOMAIN (PHOBIUS)	0.64	1519	10.6027	0.0228786		0.525131		0.535042		1.03729		0.159575		0.00721635
Seq93837	---NA---		NA	-				321	19.2798	-0.100555		0.294719		0.639778		1.03505		0.508553		0.422826
Seq6001	---NA---		NA	-				100	11.1481	0.00293979		1.07348		-0.0355112		1.03503		0.100066		0.00312555
Seq104622	---NA---		NA	-				161	12.37	-0.0472943		0.7861		0.200861		1.03425		-0.0686362		-0.248392
Seq112209	---NA---		NA	-				260	14.139	-0.00213773		0.374131		0.657936		1.0342		0.37643		-0.12994
Seq107477	---NA---		NA	-				379	13.2478	0.649931		0.805736		0.877467		1.03327		-0.193533		0.202106
Seq92681	---NA---		NA	-				806	10.8049	-0.399721		0.448625		0.18448		1.03283		0.566951		0.0135891
Seq79764	---NA---		NA	-				1124	13.778	-0.0479718		0.40532		0.579413		1.0327		-0.0128068		0.3911
Seq15318	---NA---		NA	-				106	143.401	-0.308339		0.540019		0.183974		1.03233	1	0.267616		0.198704
Seq111898	---NA---		NA	-				171	13.4943	-0.322869		0.494889		0.214502		1.03226		0.254123		0.341193
Seq94624	general odorant-binding protein 56a-like		CG11797-RA	P:olfactory behavior; C:extracellular space; P:response to pheromone; P:multicellular organism reproduction; F:odorant binding; P:sensory perception of smell	-	TMhelix (TMHMM)	0.6135	710	10679.1	-0.476868		0.278884		0.27525		1.031	1	0.668294	1	0.652803
Seq105840	---NA---		NA	-				253	25.4307	-0.697213		0.126242		0.206866		1.03032		0.975588		0.772738
Seq106997	---NA---		NA	-				753	154.278	-0.166953		0.510372		0.352922		1.03025	1	0.0214169		0.457021
Seq55287	---NA---		NA	-				1551	14.1597	-0.29856		-0.291272		1.02067	1	1.02796		0.902401		-0.00104061
Seq89064	---NA---		NA	-				216	20.6983	-0.76382		1.09392		-0.829893		1.02785		0.852618		0.621433
Seq104643	---NA---		NA	-				162	94.0991	-0.00370124		1.24852	1	-0.224411		1.02781	1	-0.0828736		-0.155454
Seq97075	---NA---		NA	-				167	10.5657	0.446802		0.0385587		1.43589		1.02765		-0.70931		-0.366587
Seq82008	serine proteases 1 2-like		CG10472-RA	F:serine-type endopeptidase activity; P:proteolysis	EC:3.4.21	IPR001254 (SMART); G3DSA:2.40.10.10 (GENE3D); IPR001254 (PFAM); PTHR24260 (PANTHER); PTHR24260:SF51 (PANTHER); IPR018114 (PROSITE_PATTERNS); IPR001254 (PROSITE_PROFILES); IPR009003 (SUPERFAMILY)	0.715	679	2110.49	-0.398957		-0.357403		0.984518	1	1.02607	1	0.599246		0.468748
Seq5488	---NA---		NA	-				1646	28.6043	-0.144085		0.186923		0.694676		1.02568	1	-0.0836098		0.49479
Seq110383	---NA---		NA	-				489	19.3587	-0.280375		-0.180644		0.925703		1.02543		0.852135		0.420234
Seq4850	purine nucleoside phosphorylase-like isoform x1		CG16758-RB	F:purine-nucleoside phosphorylase activity; P:nucleoside metabolic process	EC:2.4.2.1		0.807	2389	2816.93	-0.439331		0.101203		0.484132		1.02467	1	0.82016	1	0.420618
Seq3765	---NA---		NA	-				742	19.1309	-0.385883		0.371426		0.267352		1.02466	1	0.389693		0.0450913
Seq65293	---NA---		NA	-				124	471.158	-0.339157		0.166055		0.518527		1.02374	1	0.289136		0.368066
Seq102682	---NA---		NA	-				460	14.0443	-0.633336		0.20851		0.180562		1.02241		0.379008		0.594977
Seq108973	glycosyltransferase 25 family member-like		CG31915-RA	P:lipopolysaccharide biosynthetic process; F:procollagen-lysine 5-dioxygenase activity	EC:1.14.11.4	IPR002654 (PFAM); PTHR10730 (PANTHER); PTHR10730:SF2 (PANTHER)	0.804	151	11.5136	-0.52125		0.0732851		0.42723		1.02177		0.552094		0.790439
Seq110290	---NA---		NA	-				406	51.4184	0.655477		0.471292		1.20586		1.02167		-0.311746		-0.27425
Seq113395	muscle-specific protein isoform g		CG42768-RG	P:larval visceral muscle development; P:transcription from RNA polymerase II promoter; C:nuclear membrane; C:actin cytoskeleton; P:establishment of nucleus localization; P:mesoderm development; P:flight; P:cytoplasmic transport, nurse cell to oocyte; F:actin binding; C:integrin complex; P:actin filament organization; P:skeletal muscle tissue development; P:female germline ring canal stabilization…	-	no IPS match	0.812	1208	42.6056	0.115179		-0.822929		1.95969	1	1.02158		0.206456		0.295397
Seq98046	---NA---		NA	-				176	585.86	-0.32679		0.0415897		0.653098	1	1.02148	1	0.141517		0.103429
Seq81092	isoform b		CG12105-RB	F:molecular_function; P:biological_process; C:cellular_component		no IPS match	0.7675	2908	46.223	0.00494618		0.115743		0.909887	1	1.02068	1	0.20756		0.116815
Seq79808	---NA---		NA	-				1171	25.7975	0.0810883		0.3965		0.704335		1.01975	1	-0.141678		0.388562
Seq96785	---NA---		NA	-				165	102.392	-0.493152		-0.0700533		0.596076		1.01917	1	0.5973		0.689801
Seq103393	---NA---		NA	-				124	14.8237	-0.854327		0.165054		-0.000601519		1.01878		0.632802		0.583779
Seq113074	---NA---		NA	-				295	48.8101	0.471955		1.03445		0.456072		1.01856	1	-0.443389		-0.164771
Seq58445	---NA---		NA	-				1430	10.2068	-0.511591		-0.778895		1.28558		1.01828		0.832852		1.08717
Seq106765	---NA---		NA	-				511	24.7588	0.099947		0.725311		0.39223		1.01759	1	-0.0402402		-0.307959
Seq111977	---NA---		NA	-				177	766.554	0.0304821		0.281655		0.765673	1	1.01685	1	0.0390781		0.195827
Seq103098	---NA---		NA	-				115	246.162	-0.268478		0.771922		-0.0264899		1.01391	1	0.414762		0.217922
Seq51647	---NA---		NA	-				553	12.997	-1.94196	-1	-1.5871		0.658839		1.01371		2.04334	1	1.99843	1
Seq93131	---NA---		NA	-				1506	16.4799	-0.141783		-0.0193062		0.891146		1.01362		-0.0136871		0.177995
Seq15771	---NA---		NA	-				107	25.1989	-1.18758		2.12486		-2.30001	-1	1.01243		0.563179		0.49667
Seq59654	trichohyalin- partial		NA	-		no IPS match	0.78	1918	41.8325	0.330032		0.700377		0.641236		1.01158	1	-0.365233		0.307667
Seq94645	---NA---		NA	-				496	11.0691	-0.0584895		0.688458		0.264068		1.01102		-0.158873		0.0199358
Seq60239	---NA---		NA	-				1467	12.3415	0.0531293		0.346677		0.716442		1.00999		0.264259		0.79695
Seq102802	---NA---		NA	-				591	18.0986	-0.446466		-0.170803		0.733604		1.00927		0.342253		0.520739
Seq3101	---NA---		NA	-				1071	17.7213	0.224216		1.02587		0.206933		1.00859		0.447755		0.360334
Seq1331	---NA---		NA	-		no IPS match		945	22.1126	-0.0711224		0.627747		0.308981		1.00785	1	0.126855		0.281625
Seq107488	embryonic polarity protein dorsal-like		CG6667-RC	-		no IPS match	0.739	2665	367.074	-0.49303		-0.00128909		0.515974		1.00772	1	0.401119		0.570692
Seq80463	---NA---		NA	-				3446	109.681	-0.248397		0.235443		0.523311		1.00715	1	0.429307		0.143274
Seq59831	---NA---		NA	-				1620	14.7821	-0.860714		-0.374345		0.520753		1.00712		1.02634		1.13558
Seq1899	annulin-like isoform x2		CG7356-RA	P:transforming growth factor beta receptor signaling pathway; P:germ-line stem cell division; F:protein homodimerization activity; P:anterior Malpighian tubule development; P:leg disc proximal/distal pattern formation; P:hemolymph coagulation; P:instar larval development; P:pericardial nephrocyte differentiation; P:mesoderm development; P:ectodermal cell fate specification; P:positive regulation …	EC:2.3.2.13	IPR013783 (G3DSA:2.60.40.GENE3D); IPR001102 (PFAM); IPR023608 (PANTHER); PTHR11590:SF16 (PANTHER); IPR014756 (SUPERFAMILY)	0.74	797	25.2592	-0.752644		-0.138777		0.392798		1.00667	1	0.513769		0.449313
Seq4024	trithorax group protein osa-like		CG9411-RA	-		SIGNAL_PEPTIDE_N_REGION (PHOBIUS); SIGNAL_PEPTIDE (PHOBIUS); SIGNAL_PEPTIDE_C_REGION (PHOBIUS); SIGNAL_PEPTIDE_H_REGION (PHOBIUS); NON_CYTOPLASMIC_DOMAIN (PHOBIUS); SignalP-noTM (SIGNALP_EUK)	0.6167	3783	115.899	-0.24672		0.0452688		0.714286	1	1.00628	1	0.599088		0.573312
Seq56680	---NA---		NA	-				2314	25.4028	0.0909937		0.602862		0.493149		1.00502	1	-0.0974012		0.00584906
Seq81418	---NA---		NA	-				1184	58.6474	0.0216925		0.156623		0.869754	1	1.00468	1	-0.163403		-0.185527
Seq20024	---NA---		NA	-				120	47.544	-0.618286		0.40847		-0.0222977		1.00446	1	0.180442		0.661604
Seq94188	---NA---		NA	-				1029	17.9023	0.0879435		0.252862		0.838298		1.00322		0.110674		0.0329361
Seq93936	---NA---		NA	-				1002	12.0875	-0.175926		0.661509		0.165386		1.00282		-0.269799		-0.263577
Seq108031	---NA---		NA	-				126	659.034	-0.0665033		0.649145		0.286959		1.00261	1	0.242768		-0.00136581
Seq55466	inorganic phosphate cotransporter-like		CG30272-RA	F:high affinity inorganic phosphate:sodium symporter activity; P:transmembrane transport; C:integral to membrane	-	G3DSA:1.20.1250.20 (GENE3D); G3DSA:1.20.1250.20 (GENE3D); IPR011701 (PFAM); PTHR11662 (PANTHER); PTHR11662:SF214 (PANTHER); CYTOPLASMIC_DOMAIN (PHOBIUS); TRANSMEMBRANE (PHOBIUS); NON_CYTOPLASMIC_DOMAIN (PHOBIUS); NON_CYTOPLASMIC_DOMAIN (PHOBIUS); NON_CYTOPLASMIC_DOMAIN (PHOBIUS); CYTOPLASMIC_DOMAIN (PHOBIUS); NON_CYTOPLASMIC_DOMAIN (PHOBIUS); NON_CYTOPLASMIC_DOMAIN (PHOBIUS); CYTOPLASMIC_DOMAIN (…	0.7605	1728	128.034	-0.581387		0.22773		0.192663		1.00178	1	0.593447		0.456278
Seq110737	isoform r		CG1915-RR	P:mesoderm development; C:microtubule associated complex; C:Z disc; F:structural constituent of muscle; P:sarcomere organization; F:nucleic acid binding; C:condensed nuclear chromosome; P:mitotic chromosome condensation; P:sister chromatid cohesion; P:regulation of hemocyte proliferation; F:actin binding; P:locomotion; P:muscle attachment; F:myosin light chain kinase activity; P:myoblast fusion	EC:2.7.11.18	Coil (COILS)	0.7885	12953	2311.21	0.0354946		-0.313227		1.3504	1	1.00168		0.151012		0.151918
Seq107409	---NA---		NA	-				916	20176.3	-0.370681		0.0359732		0.594948		1.0016	1	0.297999		0.597403
Seq102041	alpha-methyldopa hypersensitive		CG10501-RA	P:thermotaxis; P:RNA interference; P:branch fusion, open tracheal system; P:terminal branching, open tracheal system; C:cytoplasm; P:axon extension; P:negative regulation of terminal cell fate specification, open tracheal system; P:compound eye photoreceptor development; F:histidine decarboxylase activity; P:imaginal disc-derived wing morphogenesis; P:carboxylic acid metabolic process	EC:4.1.1.22	IPR010977 (PRINTS); IPR015421 (G3DSA:3.40.640.GENE3D); IPR002129 (PFAM); G3DSA:1.20.1340.10 (GENE3D); PTHR11999:SF60 (PANTHER); PTHR11999 (PANTHER); IPR021115 (PROSITE_PATTERNS); IPR015424 (SUPERFAMILY)	0.733	1868	247.389	-0.587943		-0.323112		0.736225	1	1.00106	1	0.225957		0.266289
Seq110119	---NA---		NA	-				333	18.2824	-0.0134645		0.0754633		0.911257		1.00018	1	0.280186		0.248354
Seq108820	---NA---		NA	-				150	49.0892	-0.900985	-1	-0.0206751		0.119297		0.999606	1	0.839102	1	0.609195
Seq94673	---NA---		NA	-				698	17.1901	-0.106937		0.546613		0.345932		0.999482		0.724743		0.816923
Seq108156	---NA---		NA	-				139	12.3151	-0.319801		0.686167		-0.00702876		0.998939		0.825866		0.368775
Seq4083	---NA---		NA	-				2829	1495.67	-0.113548		0.167518		0.71671	1	0.997776	1	0.386284		0.221617
Seq102342	sphingomyelin phosphodiesterase-like		CG15533-RA	F:sphingomyelin phosphodiesterase activity; P:sphingomyelin catabolic process	EC:3.1.4.12	IPR029052 (G3DSA:3.60.21.GENE3D); IPR004843 (PFAM); PTHR10340:SF29 (PANTHER); PTHR10340 (PANTHER); IPR029052 (SUPERFAMILY)	0.667	1098	2322.53	-0.272029		0.111778		0.612853	1	0.99666	1	0.0120565		0.223964
Seq111643	---NA---		NA	-				169	25.8977	-0.490403		0.479908		0.0261756		0.996486	1	0.444247		0.289213
Seq51354	defensin 1		CG1385-RA	C:extracellular space; P:positive regulation of biosynthetic process of antibacterial peptides active against Gram-positive bacteria	-	IPR017982 (PRINTS); IPR003614 (SMART); IPR003614 (G3DSA:3.30.30.GENE3D); IPR001542 (PFAM); PTHR13645 (PANTHER); SIGNAL_PEPTIDE_N_REGION (PHOBIUS); NON_CYTOPLASMIC_DOMAIN (PHOBIUS); SIGNAL_PEPTIDE_H_REGION (PHOBIUS); SIGNAL_PEPTIDE_C_REGION (PHOBIUS); SIGNAL_PEPTIDE (PHOBIUS); IPR001542 (PROSITE_PROFILES); SignalP-TM (SIGNALP_GRAM_POSITIVE); SignalP-noTM (SIGNALP_EUK); SignalP-noTM (SIGNALP_GRAM_N…	0.73	529	94.6777	-0.140267		0.208158		0.647862		0.996287		0.898586		0.176525
Seq2027	---NA---		NA	-		no IPS match		1906	97.0411	0.219038		0.757477		0.457281		0.995721	1	-0.197381		-0.0746794
Seq109921	---NA---		NA	-				285	13.0797	-0.404163		0.617644		-0.0261802		0.995627		0.785539		0.471638
Seq94904	probable serine hydrolase-like		NA	-		IPR029058 (G3DSA:3.40.50.GENE3D); PTHR10992 (PANTHER); PTHR10992:SF736 (PANTHER)	0.6855	2114	19.1574	0.102879		0.484872		0.61346		0.995453	1	0.211641		-0.281032
Seq107516	organic cation transporter isoform x3		CG14855-RA	F:secondary active organic cation transmembrane transporter activity	-	IPR005828 (PFAM); G3DSA:1.20.1250.20 (GENE3D); PTHR24064 (PANTHER); PTHR24064:SF178 (PANTHER); TRANSMEMBRANE (PHOBIUS); TRANSMEMBRANE (PHOBIUS); CYTOPLASMIC_DOMAIN (PHOBIUS); CYTOPLASMIC_DOMAIN (PHOBIUS); TRANSMEMBRANE (PHOBIUS); NON_CYTOPLASMIC_DOMAIN (PHOBIUS); NON_CYTOPLASMIC_DOMAIN (PHOBIUS); CYTOPLASMIC_DOMAIN (PHOBIUS); TRANSMEMBRANE (PHOBIUS); CYTOPLASMIC_DOMAIN (PHOBIUS); TRANSMEMBRANE (P…	0.679	1961	229.355	-0.713577	-1	-0.346526		0.628398	1	0.995449	1	0.454816		0.483874
Seq57988	histone-lysine n-methyltransferase setmar-like		NA	-		no IPS match	0.5425	3580	41.6188	-0.550186		0.00471848		0.440112		0.995016	1	0.26536		0.52809
Seq59806	immunoglobulin superfamily dcc subclass member 4-like		NA	-		PTHR23022:SF53 (PANTHER); PTHR23022 (PANTHER)	0.614	774	10.176	-0.681229		-0.316995		0.630571		0.994806		0.364959		0.224529
Seq1503	inorganic phosphate cotransporter-like		CG15096-RA	F:high affinity inorganic phosphate:sodium symporter activity; P:transmembrane transport; C:integral to membrane; P:phosphate ion transport; P:sodium ion transport	-	G3DSA:1.20.1250.20 (GENE3D); IPR011701 (PFAM); G3DSA:1.20.1250.20 (GENE3D); PTHR11662:SF27 (PANTHER); PTHR11662 (PANTHER); NON_CYTOPLASMIC_DOMAIN (PHOBIUS); CYTOPLASMIC_DOMAIN (PHOBIUS); NON_CYTOPLASMIC_DOMAIN (PHOBIUS); TRANSMEMBRANE (PHOBIUS); TRANSMEMBRANE (PHOBIUS); CYTOPLASMIC_DOMAIN (PHOBIUS); NON_CYTOPLASMIC_DOMAIN (PHOBIUS); CYTOPLASMIC_DOMAIN (PHOBIUS); CYTOPLASMIC_DOMAIN (PHOBIUS); TRAN…	0.747	2374	411.882	-0.600909		-0.321715		0.715259	1	0.994453	1	1.07387	1	0.658059
Seq93297	protein eva-1-like		CG42402-RC	-		IPR000922 (PFAM); PTHR12011:SF260 (PANTHER); PTHR12011 (PANTHER); TRANSMEMBRANE (PHOBIUS); CYTOPLASMIC_DOMAIN (PHOBIUS); NON_CYTOPLASMIC_DOMAIN (PHOBIUS); IPR000922 (PROSITE_PROFILES); IPR000922 (PROSITE_PROFILES); TMhelix (TMHMM)	0.5779	2365	10.6973	-0.176861		-0.113522		0.930414		0.993753		0.0282629		0.656284
Seq56857	multidrug resistance-associated protein 1-like isoform x6		CG6214-RH	F:ATPase activity, coupled to transmembrane movement of substances; C:ATP-binding cassette (ABC) transporter complex	-	G3DSA:1.20.1560.10 (GENE3D); IPR001140 (PFAM); PTHR24223 (PANTHER); IPR011527 (PROSITE_PROFILES); IPR011527 (SUPERFAMILY)	0.6885	654	56.4999	-0.225145		0.500398		0.265886		0.99143	1	0.357396		0.338068
Seq82644	---NA---		NA	-				1626	10.3219	-0.174277		0.0447536		0.772096		0.991127		0.528284		0.937256
Seq113329	lysosomal alpha-mannosidase-like isoform x2		CG6206-RB	F:alpha-mannosidase activity; F:carbohydrate binding; C:lysosome; P:mannose metabolic process; C:extracellular region; F:zinc ion binding	EC:3.2.1.24	IPR000602 (PFAM); IPR027291 (G3DSA:3.20.110.GENE3D); PTHR11607 (PANTHER); PTHR11607:SF3 (PANTHER); IPR011330 (SUPERFAMILY)	0.7935	665	449.152	-0.481894		-0.0101406		0.517991		0.989745	1	0.310579		0.594327
Seq98498	---NA---		NA	-				189	13.9213	-0.417151		1.22261		-0.650776		0.988986		0.508608		0.294299
Seq93841	atp-dependent dna helicase pif1-like		CG18371-RA	F:acylphosphatase activity	EC:3.6.1.7	no IPS match	0.6695	5774	407.049	0.323635		0.184817		1.1278	1	0.988977	1	-0.268579		-0.202092
Seq97509	probable cytochrome p450 28d1-like isoform x2	cyp28d1	NA	P:oxidation-reduction process; F:oxidoreductase activity, acting on paired donors, with incorporation or reduction of molecular oxygen; F:heme binding; F:electron carrier activity; C:intracellular membrane-bounded organelle; F:iron ion binding; C:membrane; F:monooxygenase activity		no IPS match	0.525	170	46.2113	-0.231463		-0.138796		0.896266	1	0.988934	1	0.661481		0.454834
Seq97103	alpha-amylase a-like		NA	F:hydrolase activity	-	no IPS match	0.5079	167	10.697	-0.851293		-0.573543		0.709429		0.987179		0.342703		0.339273
Seq57176	---NA---		NA	-				2488	52.6108	-0.244414		0.267787		0.474893		0.987094	1	0.489312		0.172355
Seq85222	---NA---		CG7254-RB	-				142	12.9601	-0.000402232		0.443491		0.543022		0.986916		0.193866		0.220279
Seq93116	---NA---		NA	-				1447	13.564	-0.507399		0.270849		0.208355		0.986604		0.591011		0.431752
Seq112625	---NA---		NA	-				551	40.958	-0.0621242		0.371119		0.553099		0.986342	1	0.109744		0.124152
Seq5200	isoform c		NA	-		Coil (COILS); SIGNAL_PEPTIDE_C_REGION (PHOBIUS); NON_CYTOPLASMIC_DOMAIN (PHOBIUS); SIGNAL_PEPTIDE_N_REGION (PHOBIUS); SIGNAL_PEPTIDE (PHOBIUS); SIGNAL_PEPTIDE_H_REGION (PHOBIUS)	0.601	1249	1053.89	-0.439332		-0.201423		0.747432	1	0.985342	1	0.458177		0.401957
Seq82339	---NA---		NA	-				750	10.8173	-0.240168		0.187405		0.557316		0.984889		0.137263		0.388706
Seq112983	thioester-containing protein isoform g		CG7052-RC	C:extracellular space; P:phagocytosis; P:antibacterial humoral response; F:endopeptidase inhibitor activity; P:defense response to Gram-negative bacterium	-	IPR001599 (PFAM); PTHR11412:SF84 (PANTHER); PTHR11412 (PANTHER)	0.8025	215	58.2919	-0.486901		0.318434		0.178659		0.983995	1	0.636122	1	0.453965
Seq97248	---NA---		NA	-				168	23.4155	-0.327922		-0.124745		0.779907		0.983085	1	0.337365		0.13887
Seq111174	---NA---		NA	-				156	59.2648	0.292052		0.856063		0.418764		0.982775	1	0.292463		0.308821
Seq2558	lysosomal alpha-mannosidase-like isoform x1		CG6206-RA	F:alpha-mannosidase activity; F:carbohydrate binding; C:lysosome; P:mannose metabolic process; C:extracellular region; F:zinc ion binding	EC:3.2.1.24	NON_CYTOPLASMIC_DOMAIN (PHOBIUS); SIGNAL_PEPTIDE_N_REGION (PHOBIUS); SIGNAL_PEPTIDE_H_REGION (PHOBIUS); SIGNAL_PEPTIDE_C_REGION (PHOBIUS); SIGNAL_PEPTIDE (PHOBIUS)	0.783	497	143.761	-0.359898		0.252555		0.369449		0.981901	1	0.261294		0.470541
Seq110953	death caspase-1		CG7788-RA	P:actin filament organization; P:salivary gland cell autophagic cell death; C:lysosome; P:response to X-ray; C:P granule; C:fusome; P:spermatid differentiation; F:cysteine-type endopeptidase activity; P:positive regulation of compound eye retinal cell programmed cell death; P:positive regulation of gene silencing by miRNA; P:cytoplasmic transport, nurse cell to oocyte; P:sterol regulatory element…	EC:3.6.1.30; EC:3.4.22	IPR015917 (PRINTS); IPR015917 (SMART); IPR029030 (G3DSA:3.40.50.GENE3D); IPR011600 (PFAM); PTHR10454 (PANTHER); IPR016129 (PROSITE_PATTERNS); IPR002138 (PROSITE_PROFILES); IPR001309 (PROSITE_PROFILES); SSF52129 (SUPERFAMILY)	0.6825	1604	98.8863	-0.0154084		0.113555		0.852657	1	0.98162	1	0.0181693		0.173582
Seq81942	---NA---		NA	-				580	182.21	-0.184923		0.315242		0.481056		0.981221	1	0.482923		0.0657922
Seq4101	nuclear protein 1-like		CG6770-RA	-		no IPS match	0.896	1214	2844.08	0.686147		0.86166	1	0.805533	1	0.981046	1	-0.0448741		0.0043328
Seq1623	isoform i		CG13937-RI	P:carbohydrate biosynthetic process; C:integral to membrane; F:HNK-1 sulfotransferase activity	EC:2.8.2	PTHR12137:SF1 (PANTHER); IPR018011 (PANTHER); CYTOPLASMIC_DOMAIN (PHOBIUS); NON_CYTOPLASMIC_DOMAIN (PHOBIUS); TRANSMEMBRANE (PHOBIUS); TMhelix (TMHMM)	0.795	1167	23.5894	-0.290548		0.183304		0.507094		0.980945	1	0.489534		0.233112
Seq55409	cathepsin l-like protein cysteine proteinase		NA	C:fusome; F:cysteine-type peptidase activity; P:salivary gland cell autophagic cell death; P:protein metabolic process; F:structural constituent of chitin-based larval cuticle; C:extracellular matrix; P:larval chitin-based cuticle development	EC:3.4	IPR000668 (PRINTS); IPR013201 (SMART); IPR000668 (SMART); IPR013201 (PFAM); IPR000668 (PFAM); G3DSA:3.90.70.10 (GENE3D); IPR013128 (PANTHER); IPR025661 (PROSITE_PATTERNS); IPR000169 (PROSITE_PATTERNS); IPR025660 (PROSITE_PATTERNS); NON_CYTOPLASMIC_DOMAIN (PHOBIUS); SIGNAL_PEPTIDE (PHOBIUS); SIGNAL_PEPTIDE_N_REGION (PHOBIUS); SIGNAL_PEPTIDE_C_REGION (PHOBIUS); SIGNAL_PEPTIDE_H_REGION (PHOBIUS); Si…	0.614	1666	89.0763	0.871279		-0.270859		2.12279	1	0.980653		-0.152579		-0.770974
Seq55616	isoform a		CG11370-RA	-		TMhelix (TMHMM)	0.6275	1941	3271.94	-0.376639		-0.0893659		0.693164	1	0.980437	1	0.520675		0.557106
Seq98658	---NA---		NA	-				196	17.0527	-0.0881802		0.490852		0.400937		0.979969		0.429705		0.131181
Seq58667	dopamine n-acetyltransferase-like		NA	F:transferase activity	-	no IPS match	0.6487	820	74.6012	-0.52077		0.278104		0.180491		0.979365	1	1.23024	1	0.773253	1
Seq110872	---NA---		NA	-				712	58.9983	-0.209632		0.253581		0.515372		0.978586	1	0.120889		0.275558
Seq111049	glutamate mitochondrial-like isoform x2		CG5320-RB	C:glycerol-3-phosphate dehydrogenase complex; P:flight behavior; F:flavin adenine dinucleotide binding; F:NAD binding; F:glutamate dehydrogenase (NAD+) activity; F:glutamate dehydrogenase [NAD(P)+] activity; P:glycerol-3-phosphate catabolic process; C:mitochondrial matrix; P:alcohol metabolic process; P:glycerophosphate shuttle; P:sperm storage; C:extracellular region; C:M band; P:glucose metabol…	EC:1.4.1.3; EC:1.4.1.2; EC:1.1.99.10; EC:1.1.1.8; EC:1.1.99.1	IPR016040 (G3DSA:3.40.50.GENE3D); PTHR11606 (PANTHER); PTHR11606:SF10 (PANTHER); SSF51735 (SUPERFAMILY)	0.869	748	3123.26	-0.426008		0.103375		0.448765		0.978148	1	0.519879		0.396752
Seq93258	---NA---		NA	-				2094	18.3416	0.0216467		0.332935		0.66667		0.977959		0.0055097		0.13545
Seq106198	---NA---		NA	-				308	552.539	0.80844		0.84583	1	0.939396	1	0.976785	1	-0.0645107		-0.0299773
Seq103259	---NA---		NA	-				120	47.4952	-0.333025		0.0153277		0.628203		0.976555	1	0.594998		0.440845
Seq96290	---NA---		NA	-				111	1602.71	-0.425163		0.0501129		0.501163		0.976439	1	0.354016		0.582204
Seq111225	thioester-containing protein isoform b		CG7052-RB	P:phagocytosis; F:peptidase inhibitor activity; P:antibacterial humoral response; P:defense response to Gram-negative bacterium	-	no IPS match	0.68	160	25.7138	-0.842224		0.626288		-0.492119		0.976392	1	0.801508		0.65039
Seq57086	---NA---		NA	-				1022	23.6809	-0.499503		0.510328		-0.0342729		0.975558		0.668043		0.673569
Seq92319	---NA---		NA	-				632	200.75	0.10702		0.885067	1	0.19652		0.974568	1	-0.0547622		-0.262276
Seq103686	lethal isoform c		CG32597-RC	F:molecular_function; P:biological_process; C:cellular_component		TRANSMEMBRANE (PHOBIUS); CYTOPLASMIC_DOMAIN (PHOBIUS); NON_CYTOPLASMIC_DOMAIN (PHOBIUS); TMhelix (TMHMM)	1	126	11.8504	-0.313505		0.817891		-0.156993		0.974403		0.312524		0.306472
Seq108150	---NA---		NA	-				139	18.4356	-0.36563		0.520864		0.0869398		0.973434	1	0.636927		0.25248
Seq111964	---NA---		NA	-				176	17.9165	-0.189955		0.964265		-0.180988		0.973233	1	0.0322403		-0.259728
Seq92843	---NA---		NA	-				952	10.3127	-0.102183		0.807704		0.0629776		0.972864		0.161137		0.330054
Seq104991	isoform b		NA	F:cation transmembrane transporter activity; F:tricarboxylate secondary active transmembrane transporter activity; C:membrane; P:transmembrane transport; P:cation transport		no IPS match	0.544	198	46.3333	-0.478707		0.261582		0.232134		0.972423	1	0.52017		0.561775
Seq104494	---NA---		NA	-				145	29.3686	-0.415514		0.235311		0.32159		0.972415	1	0.564893		0.18392
Seq103361	---NA---		NA	-				123	10.8422	-0.0163595		0.76709		0.1888		0.97225		0.116228		0.113359
Seq96449	---NA---		NA	-				128	394.385	-0.0611083		0.761306		0.149817		0.972231	1	0.332404		0.150443
Seq106761	---NA---		NA	-				508	14.4436	-0.808777		-0.263521		0.426003		0.971258		0.26147		0.143285
Seq80571	---NA---		NA	-				915	19482.3	-0.264764		-0.0617696		0.767528	1	0.970523	1	0.585535		0.109726
Seq4511	---NA---		NA	-				1397	15.0375	0.2463		0.813646		0.403051		0.970397		0.0219862		0.186847
Seq59915	probable cytochrome p450 28d1-like		CG10833-RA	F:electron carrier activity; F:iron ion binding; F:heme binding; C:intracellular membrane-bounded organelle; F:oxidoreductase activity, acting on paired donors, with incorporation or reduction of molecular oxygen; C:membrane; P:oxidation-reduction process	-	IPR001128 (PRINTS); IPR002403 (PRINTS); IPR001128 (PFAM); IPR001128 (G3DSA:1.10.630.GENE3D); PTHR24292 (PANTHER); PTHR24292:SF44 (PANTHER); IPR017972 (PROSITE_PATTERNS); IPR001128 (SUPERFAMILY)	0.6015	2038	11396.5	-0.0108233		-0.146209		1.10437	1	0.96898	1	0.319284		0.222128
Seq111550	---NA---		NA	-				168	19.4965	-0.313157		0.270284		0.38552		0.968961	1	0.0381992		0.434538
Seq879	---NA---		NA	-		no IPS match		2207	10.1917	-0.393323		-0.113098		0.688612		0.968836		-0.235435		0.248476
Seq112179	---NA---		NA	-				252	12.8199	0.491001		0.613853		0.845922		0.968774		0.0578889		0.262243
Seq57062	sphingomyelin phosphodiesterase-like		NA	F:sphingomyelin phosphodiesterase activity; P:sphingomyelin metabolic process	EC:3.1.4.12	PTHR10340:SF29 (PANTHER); PTHR10340 (PANTHER); NON_CYTOPLASMIC_DOMAIN (PHOBIUS); SIGNAL_PEPTIDE_N_REGION (PHOBIUS); SIGNAL_PEPTIDE (PHOBIUS); SIGNAL_PEPTIDE_C_REGION (PHOBIUS); SIGNAL_PEPTIDE_H_REGION (PHOBIUS); SignalP-noTM (SIGNALP_EUK)	0.5378	753	1237.76	-0.324946		0.164315		0.479296		0.968557	1	0.0358092		0.22383
Seq82452	---NA---		NA	-				516	24.1035	-0.326062		0.753912		-0.112247		0.967728	1	-0.162545		0.170507
Seq1069	---NA---		NA	-		IPR004011 (SMART); IPR004011 (PFAM); SIGNAL_PEPTIDE_C_REGION (PHOBIUS); NON_CYTOPLASMIC_DOMAIN (PHOBIUS); SIGNAL_PEPTIDE_N_REGION (PHOBIUS); SIGNAL_PEPTIDE (PHOBIUS); SIGNAL_PEPTIDE_H_REGION (PHOBIUS); SignalP-noTM (SIGNALP_EUK); SignalP-noTM (SIGNALP_GRAM_NEGATIVE); SignalP-TM (SIGNALP_GRAM_POSITIVE)		1412	69429.3	-0.354383		-0.0219776		0.634876	1	0.967282	1	0.302133		0.468575
Seq53821	CG14075		NA	-			0.63	844	18.2936	0.00461016		0.23748		0.733795		0.966664		0.657283		0.39192
Seq93549	down syndrome cell adhesion molecule-like protein dscam2-like		CG14141-RA	-		IPR003598 (SMART); IPR013098 (PFAM); IPR013783 (G3DSA:2.60.40.GENE3D); PTHR10489 (PANTHER); SIGNAL_PEPTIDE_N_REGION (PHOBIUS); NON_CYTOPLASMIC_DOMAIN (PHOBIUS); SIGNAL_PEPTIDE (PHOBIUS); SIGNAL_PEPTIDE_C_REGION (PHOBIUS); SIGNAL_PEPTIDE_H_REGION (PHOBIUS); IPR007110 (PROSITE_PROFILES); SignalP-noTM (SIGNALP_EUK); SSF48726 (SUPERFAMILY)	0.7005	2698	45.2647	-0.377775		-0.0120603		0.60047		0.966184	1	0.161043		0.257489
Seq58073	allatostatins ast-like		NA	P:larval somatic muscle development; P:imaginal disc-derived wing vein morphogenesis; P:compound eye photoreceptor fate commitment; F:neuropeptide receptor binding; P:neuropeptide signaling pathway; P:epidermal growth factor receptor signaling pathway	-	SIGNAL_PEPTIDE_N_REGION (PHOBIUS); SIGNAL_PEPTIDE_C_REGION (PHOBIUS); SIGNAL_PEPTIDE_H_REGION (PHOBIUS); SIGNAL_PEPTIDE (PHOBIUS); NON_CYTOPLASMIC_DOMAIN (PHOBIUS); SignalP-noTM (SIGNALP_EUK); SignalP-TM (SIGNALP_GRAM_NEGATIVE); TMhelix (TMHMM)	0.5767	849	12.4842	0.026214		0.539693		0.452301		0.96578		0.608		0.526128
Seq109078	isoform c		CG8334-RC	F:ubiquitin-specific protease activity; P:ubiquitin-dependent protein catabolic process; F:calcium ion binding; F:ubiquitin thiolesterase activity	EC:3.1.2.15	no IPS match	0.845	164	15.517	-0.27459		0.875324		-0.184182		0.965732		0.297466		0.423736
Seq82521	isoform d		NA	F:molecular_function; P:biological_process; F:DNA binding; C:cellular_component		IPR006578 (PFAM); PTHR21505 (PANTHER); IPR006578 (PROSITE_PROFILES)	0.494	1593	23.2897	0.267195		0.591291		0.640815		0.964911	1	-0.0828518		-0.41071
Seq103460	---NA---		NA	-				124	22.6075	-0.450922		0.388412		0.124824		0.964159		0.906969		0.259743
Seq93769	cytochrome p450 9b2-like	cyp9b2	CG17577-RA	F:oxidoreductase activity; F:binding	-	IPR001128 (G3DSA:1.10.630.GENE3D); IPR001128 (PFAM); PTHR24292:SF24 (PANTHER); PTHR24292 (PANTHER); IPR001128 (SUPERFAMILY)	0.599	760	143.63	-0.214241		0.12427		0.625594	1	0.964105	1	0.114839		0.319869
Seq58316	tox high mobility group box family member 4-like		CG12104-RB	P:biological_process		IPR009071 (SMART); IPR009071 (PFAM); IPR009071 (G3DSA:1.10.30.GENE3D); PTHR13711:SF185 (PANTHER); PTHR13711 (PANTHER); IPR009071 (PROSITE_PROFILES); IPR009071 (SUPERFAMILY)	0.717	669	13.6183	-0.0895763		0.194347		0.68016		0.964084		0.0553413		0.756076
Seq111793	---NA---		NA	-				170	13.1409	-0.00318399		0.750765		0.209904		0.963853		0.230721		0.169401
Seq110740	---NA---		NA	-				347	4931.25	-0.330942		0.0803293		0.552552		0.963823	1	0.244635		0.588419
Seq53459	isoform b		NA	-		IPR003424 (PFAM); G3DSA:3.30.60.30 (GENE3D); SIGNAL_PEPTIDE_N_REGION (PHOBIUS); SIGNAL_PEPTIDE_C_REGION (PHOBIUS); SIGNAL_PEPTIDE (PHOBIUS); SIGNAL_PEPTIDE_H_REGION (PHOBIUS); NON_CYTOPLASMIC_DOMAIN (PHOBIUS); IPR002350 (PROSITE_PROFILES); SignalP-TM (SIGNALP_GRAM_POSITIVE); SignalP-noTM (SIGNALP_GRAM_NEGATIVE); SignalP-noTM (SIGNALP_EUK)	0.65	771	720.844	-0.530237		-0.264353		0.697444	1	0.963328	1	0.412696		0.419563
Seq105619	---NA---		NA	-				232	41.0224	-0.158921		0.622289		0.181667		0.962877	1	0.311417		0.0758058
Seq2777	endoplasmic reticulum metallopeptidase 1-like		CG10051-RA	F:peptidase activity; P:proteolysis	-	IPR007484 (PFAM); G3DSA:3.40.630.10 (GENE3D); PTHR12147 (PANTHER); PTHR12147:SF6 (PANTHER); NON_CYTOPLASMIC_DOMAIN (PHOBIUS); CYTOPLASMIC_DOMAIN (PHOBIUS); CYTOPLASMIC_DOMAIN (PHOBIUS); CYTOPLASMIC_DOMAIN (PHOBIUS); TRANSMEMBRANE (PHOBIUS); TRANSMEMBRANE (PHOBIUS); NON_CYTOPLASMIC_DOMAIN (PHOBIUS); TRANSMEMBRANE (PHOBIUS); TRANSMEMBRANE (PHOBIUS); NON_CYTOPLASMIC_DOMAIN (PHOBIUS); TRANSMEMBRANE (…	0.663	3083	699.497	-0.714429	-1	-0.186709		0.434949		0.962669	1	0.301203		0.395975
Seq68035	---NA---		NA	-				142	10.6494	0.0201918		0.595277		0.387065		0.96215		0.0698377		-1.0388
Seq82724	---NA---		NA	-				1660	12.6515	-0.118056		0.119476		0.724301		0.961832		-0.0729974		0.628973
Seq104882	phospholipase a1-like		CG6283-RA	C:extracellular region; P:neurogenesis; F:1-acyl-2-lysophosphatidylserine acylhydrolase activity; F:phosphatidylserine 1-acylhydrolase activity; P:lipid catabolic process; F:phosphatidylcholine 1-acylhydrolase activity	EC:3.1.1.32	IPR029058 (G3DSA:3.40.50.GENE3D); PTHR11610:SF91 (PANTHER); IPR000734 (PANTHER)	0.694	195	1822.68	-0.13382		0.105216		0.722342	1	0.961378	1	-0.247623		-0.0102117
Seq93439	lectin subunit alpha-like		CG1652-RB	P:protein localization; C:extracellular space; C:cell surface; P:regulation of female receptivity, post-mating; F:galactose binding; P:sperm competition	-	CYTOPLASMIC_DOMAIN (PHOBIUS); TRANSMEMBRANE (PHOBIUS); NON_CYTOPLASMIC_DOMAIN (PHOBIUS)	0.5625	3973	36.5191	0.127042		0.0419061		1.04625	1	0.96111	1	0.170033		0.0969155
Seq79613	isoform c		CG7893-RC	P:Rho protein signal transduction; P:regulation of cell shape; P:cell adhesion; P:central nervous system development; P:open tracheal system development; P:myoblast fusion; P:dorsal closure; P:actin filament organization; P:melanotic encapsulation of foreign target; F:diacylglycerol binding; P:actin cytoskeleton reorganization; P:photoreceptor cell axon guidance; P:cell migration; F:guanyl-nucleo…	-	CYTOPLASMIC_DOMAIN (PHOBIUS); NON_CYTOPLASMIC_DOMAIN (PHOBIUS); TRANSMEMBRANE (PHOBIUS); TMhelix (TMHMM)	0.72	990	14.0925	-0.0808237		0.841413		0.0387907		0.961028		0.226897		0.0758611
Seq65867	---NA---		NA	-				127	371.822	0.244418		0.516317		0.68905	1	0.960949	1	-0.388446		-0.655185
Seq5645	microtubule-associated protein futsch-like		CG6108-RA	-		PTHR21601 (PANTHER)	0.6425	1614	256.291	-0.376797		-0.204128		0.788249	1	0.960918	1	0.42359		0.516243
Seq99016	---NA---		NA	-				216	25.5428	-0.747522		0.154764		0.0585848		0.960871	1	0.5621		0.365597
Seq94423	---NA---		NA	-				845	34.7106	0.155447		0.941483		0.1745		0.960536	1	0.10067		-0.0406569
Seq108850	---NA---		NA	-				150	425.012	-0.195527		0.502454		0.262316		0.960297	1	0.0435997		0.0948725
Seq253	GA27262		NA	-		Coil (COILS); Coil (COILS)	0.5567	635	569.016	-0.315134		0.112996		0.531665		0.959796	1	-0.160292		0.110536
Seq112945	---NA---		NA	-				195	3774.9	-0.40129		0.0743221		0.484155		0.959767		0.248188		0.658293
Seq107972	---NA---		NA	-				1660	30.2074	-0.257933		0.602548		0.0981641		0.958644	1	0.27781		0.0684694
Seq110026	---NA---		NA	-				309	11.7654	-0.99736		-0.107485		0.0684766		0.958352		0.238318		0.95562
Seq82587	cytochrome p450 4d8-like	cyp4d8	CG4321-RA	C:membrane; F:electron carrier activity; F:binding; C:intracellular membrane-bounded organelle	-	IPR001128 (PRINTS); IPR002401 (PRINTS); IPR001128 (PFAM); IPR001128 (G3DSA:1.10.630.GENE3D); PTHR24290 (PANTHER); IPR001128 (SUPERFAMILY)	0.678	701	394.956	0.338654		0.243814		1.05252	1	0.957677	1	-0.633615	-1	-0.400551
Seq21046	---NA---		NA	-				123	59.6292	-0.352939		0.146152		0.458174		0.957264		0.366014		0.516174
Seq5351	glutathione s-transferase 1-1-like		CG18548-RA	C:cytoplasm; F:glutathione transferase activity; F:DDT-dehydrochlorinase activity; P:response to oxidative stress; P:glutathione metabolic process; F:glutathione peroxidase activity	EC:1.11.1.9; EC:2.5.1.18; EC:4.5.1.1		0.789	1568	43.0495	-0.531317		-0.0272326		0.45202		0.956104	1	0.36796		0.0889669
Seq80352	trichohyalin- partial		NA	-		no IPS match	0.55	2439	10.0216	-0.311165		0.516272		0.12787		0.955307		0.650404		1.16256
Seq110595	---NA---		NA	-				1143	72.7036	-0.270757		-0.0249289		0.709432		0.95526	1	0.609821		0.251241
Seq94511	bel12_ag transposon polyprotein		NA	F:nucleic acid binding; P:DNA integration; F:zinc ion binding		PTHR22955 (PANTHER); PTHR22955:SF3 (PANTHER)	0.601	1657	15.144	-0.317756		0.67064		-0.0333421		0.955055		-0.36486		0.0400349
Seq109972	skin secretory protein xp2-like		CG11350-RC	P:neurogenesis	-	CYTOPLASMIC_DOMAIN (PHOBIUS); TRANSMEMBRANE (PHOBIUS); NON_CYTOPLASMIC_DOMAIN (PHOBIUS); TMhelix (TMHMM)	0.7371	295	12242.7	-0.327912		0.041248		0.585854		0.955014	1	0.278303		0.464345
Seq110353	---NA---		NA	-				451	33.8489	-0.152726		0.386818		0.414529		0.954073	1	0.215816		0.0218942
Seq36287	CG7203		NA	-			0.97	193	21.9063	-0.823822		-1.00721		1.13655		0.953161		0.96836		0.848054
Seq53394	a-kinase anchor protein 14-like		NA	-		IPR007614 (PFAM); SIGNAL_PEPTIDE_N_REGION (PHOBIUS); SIGNAL_PEPTIDE_C_REGION (PHOBIUS); NON_CYTOPLASMIC_DOMAIN (PHOBIUS); SIGNAL_PEPTIDE (PHOBIUS); SIGNAL_PEPTIDE_H_REGION (PHOBIUS); SignalP-TM (SIGNALP_GRAM_POSITIVE); SignalP-noTM (SIGNALP_GRAM_NEGATIVE); SignalP-noTM (SIGNALP_EUK); TMhelix (TMHMM)	0.7227	761	531.477	-0.893402	-1	-0.628667	-1	0.688366	1	0.953101	1	0.976871	1	0.915829	1
Seq50042	---NA---		NA	-				451	1108.21	-0.122494		0.647015		0.183114		0.952623	1	0.809089		0.483191
Seq107103	serine proteases 1 2-like		CG6467-RA	F:serine-type endopeptidase activity; P:proteolysis	EC:3.4.21	no IPS match	0.6495	1020	125.186	-0.191899		0.468576		0.291726		0.952201	1	-0.388438		-0.318998
Seq43526	---NA---		NA	-				272	54.5721	-0.16146		0.499098		0.290961		0.951519		-0.147851		-0.529431
Seq80572	---NA---		NA	-				403	13785.3	-0.151001		-0.057041		0.857328	1	0.951288	1	0.531506		0.0412193
Seq57251	---NA---		NA	-				2962	49.8751	0.135647		0.498644		0.587731		0.950729	1	0.556779		-0.106624
Seq50442	---NA---		NA	-				472	18.2469	-0.0196462		0.467863		0.463007		0.950517		1.0125		0.728165
Seq103157	---NA---		NA	-				118	106.62	-0.0870041		0.859255		0.00413897		0.950398	1	0.0456622		-0.0593844
Seq111973	lysosomal alpha-mannosidase-like isoform x1		CG6206-RA	F:alpha-mannosidase activity; F:carbohydrate binding; C:lysosome; P:mannose metabolic process; C:extracellular region; F:zinc ion binding	EC:3.2.1.24	IPR000602 (PFAM); IPR027291 (G3DSA:3.20.110.GENE3D); PTHR11607:SF3 (PANTHER); PTHR11607 (PANTHER); IPR011330 (SUPERFAMILY)	0.842	177	43.9338	-0.449128		0.228895		0.27216		0.950184	1	0.333543		0.677011
Seq104432	---NA---		NA	-				135	275.005	-0.743536		0.904187		-0.697838		0.949885		0.381207		1.35936
Seq60221	---NA---		NA	-				1560	1559.6	-0.829015	-1	-0.511203		0.631412	1	0.949223	1	1.12807	1	0.793461	1
Seq107379	---NA---		NA	-				769	47.721	-0.0821109		0.334876		0.531834		0.94882	1	0.32784		0.00693763
Seq94973	---NA---		NA	-				674	16.258	0.263678		0.488388		0.723414		0.948125		-0.0729323		0.115531
Seq94544	---NA---		NA	-				1107	18.5114	-0.133321		0.258014		0.556729		0.948064		0.294727		0.0659469
Seq108190	---NA---		NA	-				141	48.2471	-0.289833		0.431953		0.225212		0.946998	1	0.144085		0.48796
Seq57127	---NA---		NA	-				1299	10.6446	-0.152214		0.473114		0.321046		0.946374		-0.0118485		0.236999
Seq2713	isoform d		CG31057-RD	F:microtubule binding; C:microtubule associated complex; C:dendrite; P:medium-term memory; C:axon; P:olfactory learning; P:microtubule-based process; C:microtubule	-	IPR001084 (PFAM); IPR027324 (PANTHER); IPR001084 (PROSITE_PATTERNS); IPR001084 (PROSITE_PATTERNS); IPR001084 (PROSITE_PROFILES); IPR001084 (PROSITE_PROFILES); IPR001084 (PROSITE_PROFILES)	0.855	3514	322.508	-0.0184775		0.383024		0.544732		0.946233	1	0.0113655		0.0898001
Seq55484	---NA---		NA	-				1753	11.9	-0.520829		0.0250183		0.399635		0.945483		0.907615		0.312031
Seq1086	muscle-specific protein isoform d		CG42768-RD	P:larval visceral muscle development; P:transcription from RNA polymerase II promoter; C:nuclear membrane; C:actin cytoskeleton; P:establishment of nucleus localization; P:mesoderm development; P:flight; P:cytoplasmic transport, nurse cell to oocyte; F:actin binding; C:integrin complex; P:actin filament organization; P:skeletal muscle tissue development; P:female germline ring canal stabilization…	-	Coil (COILS); Coil (COILS); Coil (COILS); Coil (COILS); G3DSA:1.20.58.60 (GENE3D); G3DSA:3.40.50.150 (GENE3D); SSF46966 (SUPERFAMILY)	0.7383	5110	1799.24	-0.130001		-0.00266808		0.818145	1	0.945478	1	0.306711		0.310272
Seq105520	annulin-like isoform x1		CG7356-RA	P:transforming growth factor beta receptor signaling pathway; P:germ-line stem cell division; F:protein homodimerization activity; P:anterior Malpighian tubule development; P:leg disc proximal/distal pattern formation; P:hemolymph coagulation; P:instar larval development; P:pericardial nephrocyte differentiation; P:mesoderm development; P:ectodermal cell fate specification; P:positive regulation …	EC:2.3.2.13	no IPS match	0.8071	224	20.4974	-0.477229		-0.297985		0.766138		0.945383	1	0.696385		0.421047
Seq93950	dehydrogenase reductase sdr family member 11-like		CG9360-RA	P:neurogenesis; P:oxidation-reduction process; F:oxidoreductase activity, acting on the CH-OH group of donors, NAD or NADP as acceptor	-	IPR016040 (G3DSA:3.40.50.GENE3D); IPR002198 (PFAM); PTHR24322:SF310 (PANTHER); PTHR24322 (PANTHER); SSF51735 (SUPERFAMILY)	0.7295	318	54.3248	-0.132583		0.214243		0.598495		0.945321	1	0.0180825		0.0497423
Seq80856	---NA---		NA	-				1884	26.9619	-0.48064		0.113623		0.350387		0.94465	1	0.0164754		0.248208
Seq1878	PREDICTED: uncharacterized protein LOC101460964		NA	F:metal ion binding; F:RNA binding; F:nucleic acid binding; P:DNA integration; P:RNA-dependent DNA replication; F:zinc ion binding; F:RNA-directed DNA polymerase activity		no IPS match	0.5888	1510	11.5157	0.318615		0.232975		1.03002		0.944377		-0.140738		-0.0097252
Seq79194	activity-regulated cytoskeleton-associated		CG13941-RA	F:binding; C:sarcomere; P:muscle system process; P:behavioral response to starvation; C:synapse	-	IPR005162 (PFAM)	0.728	783	277.437	-0.0329167		0.167327		0.744048	1	0.944291	1	0.0956327		0.0611083
Seq104649	---NA---		NA	-				163	16.5098	0.25055		0.464176		0.730628		0.944255		0.206584		-0.254926
Seq4051	---NA---		NA	-				2584	37.3026	-0.0600344		0.496633		0.386848		0.943515	1	0.247562		0.223314
Seq110780	cd109 antigen-like isoform x5		NA	C:extracellular space; P:phagocytosis; P:antibacterial humoral response; F:endopeptidase inhibitor activity; P:defense response to Gram-negative bacterium	-	IPR001599 (PFAM)	0.7485	376	47.9084	-0.448792		0.044453		0.449928		0.943173	1	0.634404		0.574507
Seq113071	isoform b		NA	P:second mitotic wave involved in compound eye morphogenesis; P:wing disc development; F:RNA polymerase II core promoter proximal region sequence-specific DNA binding transcription factor activity involved in positive regulation of transcription; P:synaptic growth at neuromuscular junction; P:R3/R4 cell fate commitment; P:collateral sprouting of injured axon; C:cytoplasm; F:protein heterodimeriza…	-	no IPS match	0.88	294	22.4284	-0.259579		0.209746		0.473631		0.942956		0.548254		0.386954
Seq96988	---NA---		NA	-				166	56.1133	0.0302694		-0.461675		1.4349	1	0.942952		-1.09356		-0.785125
Seq4423	---NA---		NA	-				961	797.039	-0.731549		0.68893		-0.477693		0.942785	1	0.497714		0.508047
Seq81656	PREDICTED: uncharacterized protein LOC101901359		NA	-		no IPS match	0.53	3284	19.1788	-0.376445		-0.173464		0.739505		0.942486		0.511374		0.278863
Seq96642	---NA---		NA	-				147	23.4957	-0.241687		-0.0268929		0.727251		0.942045	1	0.504429		0.529297
Seq60933	---NA---		NA	-				106	65.046	-0.0495312		0.212916		0.679242		0.941689	1	-0.00172134		0.169079
Seq96805	---NA---		NA	-				165	23.8103	-1.01134		-0.0367018		-0.0341491		0.940489	1	1.09491	1	0.828703
Seq5734	golgin subfamily a member 6-like protein 6-like		CG15615-RB	P:oxidation-reduction process; F:oxidoreductase activity; F:transition metal ion binding			0.6039	1899	68.0212	-0.685651		-0.100378		0.355027		0.9403	1	0.718512	1	0.414951
Seq110364	---NA---		NA	-				463	144.184	0.313444		0.785876	1	0.467719		0.94015	1	0.111147		-0.168058
Seq14897	phospholipase a1-like		NA	C:extracellular region; F:1-acyl-2-lysophosphatidylserine acylhydrolase activity; F:phosphatidylserine 1-acylhydrolase activity; P:lipid catabolic process; F:phosphatidylcholine 1-acylhydrolase activity	EC:3.1.1.32		0.7016	105	36.8372	-0.173407		0.0523133		0.714357		0.940078	1	-0.258397		-0.0681967
Seq95065	---NA---		NA	-				1947	42.0367	-0.111799		-0.0774235		0.905591	1	0.939966	1	0.326616		0.132769
Seq105476	serine-rich adhesin for platelets-like		CG14958-RA	C:extracellular region; P:multicellular organism reproduction	-	SIGNAL_PEPTIDE_N_REGION (PHOBIUS); SIGNAL_PEPTIDE_C_REGION (PHOBIUS); NON_CYTOPLASMIC_DOMAIN (PHOBIUS); SIGNAL_PEPTIDE (PHOBIUS); SIGNAL_PEPTIDE_H_REGION (PHOBIUS); SignalP-TM (SIGNALP_GRAM_POSITIVE); SignalP-noTM (SIGNALP_EUK); SignalP-noTM (SIGNALP_GRAM_NEGATIVE); TMhelix (TMHMM)	0.6182	221	81.5873	0.049041		0.584819		0.404027		0.939805	1	0.0663421		-0.0655056
Seq91919	glutathione s-transferase 1-1-like		CG18548-RA	C:cytoplasm; F:glutathione transferase activity; F:DDT-dehydrochlorinase activity; P:response to oxidative stress; P:glutathione metabolic process; F:glutathione peroxidase activity	EC:1.11.1.9; EC:2.5.1.18; EC:4.5.1.1	IPR012336 (G3DSA:3.40.30.GENE3D); IPR010987 (G3DSA:1.20.1050.GENE3D); IPR004045 (PFAM); PTHR11260 (PANTHER); PTHR11260:SF160 (PANTHER); IPR004045 (PROSITE_PROFILES); IPR010987 (PROSITE_PROFILES); IPR012336 (SUPERFAMILY); IPR010987 (SUPERFAMILY)	0.8085	498	20.6119	0.18764		0.47214		0.655142		0.939643	1	0.0535092		-0.604229
Seq107817	probable cytochrome p450 9f2-like	cyp9f2	CG17577-RA	C:membrane; F:metal ion binding; F:oxidoreductase activity; F:electron carrier activity; C:intracellular membrane-bounded organelle	-	IPR002402 (PRINTS); IPR001128 (PFAM); IPR001128 (G3DSA:1.10.630.GENE3D); PTHR24292:SF24 (PANTHER); PTHR24292 (PANTHER); IPR001128 (SUPERFAMILY)	0.6855	671	415.526	-0.266294		0.170952		0.501649		0.938895	1	0.182085		0.277656
Seq574	glyoxylate reductase hydroxypyruvate reductase-like		CG9331-RA	F:oxidoreductase activity, acting on the CH-OH group of donors, NAD or NADP as acceptor	-	SIGNAL_PEPTIDE_N_REGION (PHOBIUS); NON_CYTOPLASMIC_DOMAIN (PHOBIUS); SIGNAL_PEPTIDE_C_REGION (PHOBIUS); SIGNAL_PEPTIDE_H_REGION (PHOBIUS); SIGNAL_PEPTIDE (PHOBIUS); SignalP-TM (SIGNALP_GRAM_POSITIVE)	0.672	1143	1647.89	-0.0347799		0.383094		0.520489		0.938363	1	0.207928		-0.023774
Seq101595	filamin-a-like isoform x8		CG5984-RA	F:actin binding	-	IPR001298 (SMART); IPR013783 (G3DSA:2.60.40.GENE3D); IPR017868 (PFAM); IPR013783 (G3DSA:2.60.40.GENE3D); PTHR11915 (PANTHER); PTHR11915:SF238 (PANTHER); IPR017868 (PROSITE_PROFILES); IPR017868 (PROSITE_PROFILES); IPR014756 (SUPERFAMILY); IPR014756 (SUPERFAMILY)	0.689	1027	20.4561	-0.378379		-0.0465137		0.604817		0.936682		0.533783		0.572018
Seq81713	choline ethanolaminephosphotransferase 1-like isoform x2		CG6016-RC	C:membrane; F:ethanolaminephosphotransferase activity; P:phospholipid biosynthetic process	EC:2.7.8.1	NON_CYTOPLASMIC_DOMAIN (PHOBIUS); CYTOPLASMIC_DOMAIN (PHOBIUS); TRANSMEMBRANE (PHOBIUS)	0.653	310	21.6495	-0.430455		0.407356		0.0984835		0.936294	1	0.968181	1	0.30028
Seq94062	---NA---		NA	-				1217	30.4738	-0.0595496		0.535194		0.341393		0.936136	1	0.24696		0.43623
Seq112722	locomotion-related protein hikaru genki-like		CG10186-RC	P:cell adhesion; P:synaptic target recognition; C:extracellular region		IPR000436 (SMART); G3DSA:2.10.70.10 (GENE3D); IPR000436 (PFAM); G3DSA:2.10.70.10 (GENE3D); PTHR19325 (PANTHER); PTHR19325:SF330 (PANTHER); IPR000436 (PROSITE_PROFILES); IPR000436 (PROSITE_PROFILES); IPR000436 (SUPERFAMILY); IPR000436 (SUPERFAMILY)	0.5822	1057	14.9887	-0.0935994		0.424937		0.417521		0.936058		0.784917		0.563125
Seq60331	rna-directed dna polymerase from mobile element jockey-like		NA	-		SIGNAL_PEPTIDE_C_REGION (PHOBIUS); NON_CYTOPLASMIC_DOMAIN (PHOBIUS); SIGNAL_PEPTIDE_N_REGION (PHOBIUS); SIGNAL_PEPTIDE (PHOBIUS); SIGNAL_PEPTIDE_H_REGION (PHOBIUS); SignalP-noTM (SIGNALP_EUK)	0.5133	1854	17.4893	-0.153862		0.22722		0.55484		0.935923		1.29517	1	-0.186713
Seq98234	---NA---		NA	-				181	111.859	-0.343366		0.360595		0.231548		0.935509	1	0.343992		0.140394
Seq101550	---NA---		NA	-				942	139.928	-0.811614	-1	-0.436427		0.560057		0.935244	1	0.54941		0.546652
Seq101728	---NA---		NA	-				1460	43.8146	0.139716		0.422497		0.651183		0.933964	1	0.360309		0.0946318
Seq109158	faulty isoform g		NA	P:axon target recognition	-	G3DSA:2.10.70.10 (GENE3D); IPR000436 (PROSITE_PROFILES); IPR000436 (SUPERFAMILY)	0.5867	172	30.6338	-0.358243		-0.467798		1.04326	1	0.933706	1	0.436056		0.451377
Seq93483	cytochrome p450 6a1-like	cyp6a1	CG10242-RA	P:defense response to Gram-negative bacterium; C:intracellular membrane-bounded organelle; P:oxidation-reduction process; P:insecticide metabolic process; P:aggressive behavior; P:lauric acid metabolic process; F:electron carrier activity; F:alkane 1-monooxygenase activity; P:response to caffeine; F:heme binding; P:thermosensory behavior; F:iron ion binding; C:membrane	EC:1.14.15.3	Coil (COILS); IPR002401 (PRINTS); IPR001128 (PRINTS); IPR001128 (PFAM); IPR001128 (G3DSA:1.10.630.GENE3D); PTHR24292:SF5 (PANTHER); PTHR24292 (PANTHER); IPR001128 (SUPERFAMILY)	0.7195	1626	626.876	-0.410973		-0.130338		0.652864	1	0.9335	1	0.310915		0.399888
Seq83136	immune induced molecule 23		NA	C:extracellular region; P:defense response to Gram-positive bacterium; P:antibacterial humoral response	-	CYTOPLASMIC_DOMAIN (PHOBIUS); TRANSMEMBRANE (PHOBIUS); NON_CYTOPLASMIC_DOMAIN (PHOBIUS); TMhelix (TMHMM)	0.74	1155	335.158	-0.0595536		1.22213		-0.3484		0.93328		-0.297082		0.312785
Seq95084	---NA---		NA	-				1609	29.0101	0.0401884		0.0585366		0.914795		0.933143	1	-0.254827		0.336327
Seq111766	---NA---		CG17162-RC	-				170	14.5347	-0.566591		0.764759		-0.398237		0.933113		0.408131		0.50497
Seq81056	s-adenosylmethionine synthase-like isoform x2		CG2674-RC	P:chaeta development; P:wing disc development; F:methionine adenosyltransferase activity; F:metal ion binding; P:S-adenosylmethionine biosynthetic process; P:one-carbon metabolic process; F:ATP binding	EC:2.5.1.6	G3DSA:3.30.300.10 (GENE3D); G3DSA:3.30.300.10 (GENE3D); IPR002133 (TIGRFAM); IPR022630 (PFAM); IPR022629 (PFAM); IPR002133 (PANTHER); IPR022631 (PROSITE_PATTERNS); IPR022636 (SUPERFAMILY); IPR022636 (SUPERFAMILY)	0.958	2350	5961.72	0.319711		0.484164		0.767211	1	0.931664	1	-0.365955		-0.437094
Seq56897	collagen alpha-1 chain-like isoform x2		CG16858-RB	P:dorsal closure; P:Malpighian tubule morphogenesis; P:skeletal muscle tissue development; P:oviduct morphogenesis; P:anterior Malpighian tubule development; F:extracellular matrix structural constituent; C:lipid particle; C:collagen type IV	-	IPR008160 (PFAM); PTHR24023 (PANTHER); PTHR24023:SF379 (PANTHER)	0.6975	4174	9920.74	-0.372517		0.00585943		0.55293		0.931306	1	0.56518		0.496792
Seq110911	mucin 96d		CG31439-RA	P:neuron projection morphogenesis; F:extracellular matrix structural constituent; C:extracellular matrix; F:chitin binding; C:extracellular region; P:chitin metabolic process	-	PTHR10919 (PANTHER)	0.6871	1707	8871.07	-0.00735577		0.378734		0.545208		0.931297	1	0.04056		0.162278
Seq92930	atp-dependent dna helicase pif1-like		NA	-		no IPS match	0.7531	1062	10.6331	-0.341446		-0.308693		0.898423		0.931177		0.274809		0.58808
Seq97352	procollagen- -oxoglutarate 5-dioxygenase 3-like		NA	C:extracellular space; C:endoplasmic reticulum; C:perinuclear region of cytoplasm; P:growth of a germarium-derived egg chamber	-	no IPS match	0.5422	169	15.3669	-0.199873		-0.0708016		0.801896		0.930968		0.86402		0.235606
Seq96651	---NA---		NA	-				149	127.696	-0.0370042		0.702712		0.191085		0.930802		0.135044		0.281347
Seq48059	---NA---		NA	-				373	52.7726	-0.511197		0.427739		-0.00814231		0.930794	1	0.278984		0.395353
Seq5360	---NA---		NA	-				3056	42.5882	0.0890836		0.184658		0.834901	1	0.930475	1	0.431194		-0.256637
Seq113258	---NA---		NA	-				471	68.1616	0.321137		0.800749		0.450667		0.930279	1	-0.112578		-0.0622009
Seq83257	---NA---		NA	-				1666	19.4754	-0.311741		0.202182		0.416229		0.930151	1	-0.148299		-0.137113
Seq1175	collagen alpha-1 chain-like isoform x2		CG4145-RC	P:dorsal closure; C:collagen type IV; P:oviduct morphogenesis; F:extracellular matrix structural constituent	-	NON_CYTOPLASMIC_DOMAIN (PHOBIUS); SIGNAL_PEPTIDE_C_REGION (PHOBIUS); SIGNAL_PEPTIDE_H_REGION (PHOBIUS); SIGNAL_PEPTIDE (PHOBIUS); SIGNAL_PEPTIDE_N_REGION (PHOBIUS); SignalP-noTM (SIGNALP_EUK); SignalP-noTM (SIGNALP_GRAM_NEGATIVE); SignalP-TM (SIGNALP_GRAM_POSITIVE)	0.6925	759	192.302	-0.597426		-0.167938		0.500249		0.929737	1	0.51021		0.694897
Seq103267	---NA---		NA	-				120	253.485	-0.206412		0.0493152		0.673853	1	0.92958	1	-0.110884		0.124271
Seq3684	acetyl-coenzyme a synthetase-like	acetyl-coenzyme a synthetase	CG9390-RD	P:acetyl-CoA biosynthetic process from acetate; P:behavioral response to ethanol; F:AMP binding; C:cytoplasm; F:acetate-CoA ligase activity	EC:6.2.1.1		0.654	3583	3478.07	-0.60394		-0.4483		0.773821	1	0.929461	1	1.52198	1	0.580663
Seq48462	---NA---		NA	-				387	1031.39	-0.550048		-0.237067		0.616412	1	0.929394	1	0.788566	1	0.460993
Seq112851	par-domain protein isoform i		CG17888-RI	F:RNA polymerase II core promoter proximal region sequence-specific DNA binding transcription factor activity involved in positive regulation of transcription; P:growth; P:response to nutrient; P:circadian rhythm; F:sequence-specific DNA binding; P:mitosis; P:DNA endoreduplication; F:protein homodimerization activity; P:positive regulation of transcription, DNA-dependent; C:nucleus	-	no IPS match	0.8692	186	21.8471	-0.80525		0.147097		-0.023092		0.929255		0.626756		0.418483
Seq48164	elevated during infection		CG32185-RA	P:humoral immune response; P:defense response to Gram-positive bacterium; C:extracellular space; P:defense response to Gram-negative bacterium	-	NON_CYTOPLASMIC_DOMAIN (PHOBIUS); SIGNAL_PEPTIDE_H_REGION (PHOBIUS); SIGNAL_PEPTIDE_N_REGION (PHOBIUS); SIGNAL_PEPTIDE (PHOBIUS); SIGNAL_PEPTIDE_C_REGION (PHOBIUS); SignalP-noTM (SIGNALP_EUK); TMhelix (TMHMM)	0.6533	376	126.11	0.115605		0.827507		0.217272		0.929174		-0.347878		-0.438744
Seq772	---NA---		NA	-		TRANSMEMBRANE (PHOBIUS); CYTOPLASMIC_DOMAIN (PHOBIUS); NON_CYTOPLASMIC_DOMAIN (PHOBIUS); TMhelix (TMHMM)		3383	104.756	-0.0934236		0.297077		0.538372		0.928872	1	0.179104		0.221751
Seq81083	gram-negative bacteria-binding protein 3-like		CG13422-RA	P:defense response to Gram-negative bacterium; F:beta-glucanase activity; C:cell surface; P:innate immune response-activating signal transduction; F:signaling pattern recognition receptor activity; P:detection of molecule of fungal origin; C:extracellular region; P:defense response to virus; F:(1->3)-beta-D-glucan binding	EC:3.2.1	PTHR10963:SF4 (PANTHER); PTHR10963 (PANTHER)	0.6865	317	194.111	-0.527995		0.625555		-0.224971		0.92858	1	0.668572		0.490292
Seq60162	isoform c		CG14441-RB	F:binding	-	TRANSMEMBRANE (PHOBIUS); NON_CYTOPLASMIC_DOMAIN (PHOBIUS); CYTOPLASMIC_DOMAIN (PHOBIUS); PS51257 (PROSITE_PROFILES); SignalP-TM (SIGNALP_GRAM_POSITIVE); TMhelix (TMHMM)	0.5385	5574	68.0822	-0.32413		-0.0902386		0.69318		0.927071	1	0.311853		0.415417
Seq81650	PREDICTED: uncharacterized protein LOC101746024		NA	-			0.62	1137	19.7533	-0.411415		0.102053		0.412891		0.926359		0.257147		0.63895
Seq4256	---NA---		NA	-				679	28.6529	0.0537662		0.5109		0.468058		0.925192	1	0.0471053		0.169346
Seq110627	---NA---		NA	-				1632	101.197	-0.0826753		0.400773		0.441634		0.925082	1	0.0109413		0.0667175
Seq102856	---NA---		NA	-				807	11.7682	0.220268		0.141224		1.00404		0.924995		0.770288		0.228153
Seq80600	tissue inhibitor of metalloproteases-like		CG3985-RE	P:imaginal disc-derived wing expansion; C:focal adhesion; P:olfactory learning; P:behavioral response to ethanol; C:neuromuscular junction; F:ion binding; F:metalloendopeptidase inhibitor activity; P:memory; P:male courtship behavior; P:optomotor response; P:epithelial cell migration, open tracheal system; P:positive regulation of gene silencing by miRNA; P:regulation of multicellular organismal …	-	IPR001820 (SMART); IPR027465 (G3DSA:3.90.370.GENE3D); IPR001820 (PFAM); G3DSA:2.40.50.120 (GENE3D); PTHR11844:SF9 (PANTHER); IPR001820 (PANTHER); SIGNAL_PEPTIDE (PHOBIUS); SIGNAL_PEPTIDE_C_REGION (PHOBIUS); SIGNAL_PEPTIDE_N_REGION (PHOBIUS); NON_CYTOPLASMIC_DOMAIN (PHOBIUS); SIGNAL_PEPTIDE_H_REGION (PHOBIUS); IPR001134 (PROSITE_PROFILES); SignalP-noTM (SIGNALP_EUK); IPR008993 (SUPERFAMILY); TMhel…	0.6755	3072	281.154	-0.436991		-0.0524785		0.540365		0.924878	1	0.325475		0.337917
Seq101701	PREDICTED: uncharacterized protein LOC101896122		NA	-			0.68	1340	24.273	-0.165827		0.0271051		0.73191		0.924842		0.0283779		0.165796
Seq112574	---NA---		NA	-				453	63.6325	-0.172622		0.35057		0.401631		0.924823	1	0.250116		0.114351
Seq58916	alpha-amylase a-like		CG8221-RA	F:oligo-1,6-glucosidase activity; P:carbohydrate metabolic process; C:extracellular region; F:alpha-amylase activity; F:calcium ion binding	EC:3.2.1.1; EC:3.2.1.10	IPR006046 (PRINTS); IPR006589 (SMART); IPR006048 (SMART); IPR006047 (PFAM); IPR013781 (G3DSA:3.20.20.GENE3D); IPR013780 (G3DSA:2.60.40.GENE3D); IPR006048 (PFAM); PTHR10357:SF116 (PANTHER); IPR015902 (PANTHER); SIGNAL_PEPTIDE_N_REGION (PHOBIUS); SIGNAL_PEPTIDE_H_REGION (PHOBIUS); NON_CYTOPLASMIC_DOMAIN (PHOBIUS); SIGNAL_PEPTIDE_C_REGION (PHOBIUS); SIGNAL_PEPTIDE (PHOBIUS); SignalP-noTM (SIGNALP_EU…	0.7355	2043	2286.5	-0.0127073		-0.38264		1.29426		0.924323		-0.470345		-0.236642
Seq57930	---NA---		NA	-				1133	53.1737	0.0207436		0.335662		0.607792		0.92271	1	0.111585		0.0923914
Seq55154	peroxisomal targeting signal 2 receptor-like		CG6486-RB	C:peroxisome; P:chromatin assembly; F:histone methyltransferase activity; P:cellular component morphogenesis; F:peroxisome matrix targeting signal-2 binding; P:protein import into peroxisome matrix; P:neuron development; F:protein binding; P:negative regulation of cellular process; C:chromosome; C:nucleoplasm part; C:SWI/SNF superfamily-type complex; P:chromatin modification; P:nucleosome organiz…	-	no IPS match	0.566	1428	48.081	-0.342309		-0.150735		0.73088	1	0.922453	1	0.279449		0.270223
Seq73980	---NA---		NA	-				246	31.4653	-0.58763		0.284103		0.0504457		0.922179	1	0.55756		0.538831
Seq80775	PREDICTED: uncharacterized protein LOC101896122		NA	-			0.625	1616	16.1494	0.208526		0.632887		0.497369		0.921731		0.437346		-0.170921
Seq59079	pancreatic triacylglycerol lipase-like		CG4979-RA	F:lipase activity; P:lipid metabolic process	EC:3.1.1	IPR000734 (PRINTS); IPR029058 (G3DSA:3.40.50.GENE3D); IPR013818 (PFAM); PTHR11610:SF90 (PANTHER); IPR000734 (PANTHER); IPR029058 (SUPERFAMILY)	0.5825	1534	23.388	-0.263235		0.503265		0.154685		0.921185		-0.130584		0.0186451
Seq49411	skin secretory protein xp2- partial		NA	-		IPR008472 (PFAM)	0.6467	421	25.7056	-0.322651		-0.135833		0.73399		0.920808	1	0.587655		0.260832
Seq56995	---NA---		NA	-				1120	33.9859	-0.425956		0.534351		-0.0395828		0.920725	1	0.449777		0.301843
Seq94882	dopamine n-acetyltransferase-like		NA	F:transferase activity	-	IPR000182 (PFAM); IPR016181 (G3DSA:3.40.630.GENE3D); PTHR20905 (PANTHER); PTHR20905:SF4 (PANTHER); IPR000182 (PROSITE_PROFILES); IPR016181 (SUPERFAMILY)	0.602	2546	319.182	-0.476631		0.182178		0.261313		0.920121	1	1.21871	1	0.464106
Seq65325	---NA---		NA	-				124	11.215	-1.4058		-0.512769		0.0268535		0.919887		0.511258		0.20029
Seq4666	---NA---		NA	-				1304	17.361	0.0519628		0.158827		0.812146		0.91901		0.583001		0.0937487
Seq101507	heat shock protein 23-like		CG7409-RA	P:response to hypoxia; C:microtubule associated complex; P:determination of adult lifespan; P:behavioral response to starvation; P:protein folding; P:defense response to bacterium; P:imaginal disc-derived wing morphogenesis; P:cold acclimation; F:unfolded protein binding; P:defense response to fungus	-	no IPS match	0.7	878	94.7474	-0.456424		-0.044979		0.50705		0.918495	1	0.301399		0.591679
Seq101896	cd109 antigen-like isoform x4		CG7052-RE	P:phagocytosis; F:peptidase inhibitor activity; P:antibacterial humoral response; P:defense response to Gram-negative bacterium	-	no IPS match	0.649	2190	917.476	-0.504452		0.262539		0.151424		0.918415	1	0.531913		0.378237
Seq111732	---NA---		NA	-				169	38.2005	-0.248351		0.525075		0.144065		0.91749	1	-0.117585		0.177002
Seq59692	---NA---		NA	-				1461	15.4026	-0.205792		0.417074		0.294552		0.917418		0.488954		0.55024
Seq2020	---NA---		NA	-		no IPS match		1106	17.7311	-0.43317		0.601951		-0.118067		0.917054		0.392728		0.174987
Seq47188	cecropin b		CG1878-RA	C:extracellular space; P:innate immune response; P:antibacterial humoral response; P:defense response to fungus; P:salivary gland cell autophagic cell death; P:defense response to Gram-negative bacterium; P:defense response to Gram-positive bacterium	-	IPR000875 (PFAM); IPR000875 (PROSITE_PATTERNS); NON_CYTOPLASMIC_DOMAIN (PHOBIUS); SIGNAL_PEPTIDE_N_REGION (PHOBIUS); SIGNAL_PEPTIDE_C_REGION (PHOBIUS); SIGNAL_PEPTIDE (PHOBIUS); SIGNAL_PEPTIDE_H_REGION (PHOBIUS); SignalP-noTM (SIGNALP_EUK); TMhelix (TMHMM)	0.901	348	39.9691	-0.19661		0.188267		0.532053		0.916929		0.575562		-0.216819
Seq113153	elongation of very long chain fatty acids protein aael008004-like		CG5326-RA	C:integral to membrane; P:neurogenesis	-	IPR002076 (PFAM); PTHR11157:SF28 (PANTHER); IPR002076 (PANTHER); TRANSMEMBRANE (PHOBIUS); CYTOPLASMIC_DOMAIN (PHOBIUS); TRANSMEMBRANE (PHOBIUS); CYTOPLASMIC_DOMAIN (PHOBIUS); NON_CYTOPLASMIC_DOMAIN (PHOBIUS); NON_CYTOPLASMIC_DOMAIN (PHOBIUS); NON_CYTOPLASMIC_DOMAIN (PHOBIUS); TRANSMEMBRANE (PHOBIUS); TRANSMEMBRANE (PHOBIUS); TMhelix (TMHMM); TMhelix (TMHMM); TMhelix (TMHMM); TMhelix (TMHMM)	0.8805	344	77.5834	-1.17185	-1	-0.527423		0.2724		0.916827	1	0.736565		0.743801
Seq4266	glutamate-gated chloride channel-like isoform x4		CG7535-RA	F:extracellular-glutamate-gated chloride channel activity; C:postsynaptic membrane; P:neuron projection morphogenesis; C:cell junction; C:plasma membrane; P:ion transport; C:integral to membrane	-		0.9025	1771	13.3324	-0.284717		0.782642		-0.150562		0.916797		0.50509		0.195041
Seq112326	---NA---		CG13086-RA	-				286	32.3632	-0.367193		0.143339		0.405843		0.916375	1	0.566901		0.571516
Seq83089	isoform e		NA	C:membrane		SignalP-noTM (SIGNALP_EUK)	0.62	2442	11.6867	-0.200837		0.301264		0.414255		0.916356		0.135794		0.155876
Seq107369	---NA---		NA	-				421	169.15	0.329272		0.294204		0.950851	1	0.915784	1	-0.0490919		0.0518439
Seq83409	---NA---		NA	-				104	24.0341	-0.256612		0.118889		0.540035		0.915537		0.275039		-0.268269
Seq111505	isoform j		CG15015-RJ	P:negative regulation of actin nucleation; P:mesoderm development; P:negative regulation of actin filament polymerization; P:imaginal disc-derived wing hair organization; P:negative regulation of synaptic growth at neuromuscular junction; F:Rho GTPase binding; P:protein localization	-	no IPS match	0.7545	167	10.5897	0.295128		1.03261		0.177685		0.915164		0.206707		-0.132371
Seq3788	---NA---		NA	-				2832	67.671	-0.285669		0.445882		0.18333		0.914881	1	0.383193		0.289069
Seq112794	---NA---		NA	-				176	5424.14	-0.234896		0.203666		0.476276		0.914839	1	0.287738		0.182652
Seq92886	isoform b		NA	C:extracellular space		IPR029277 (PFAM); SIGNAL_PEPTIDE_H_REGION (PHOBIUS); SIGNAL_PEPTIDE_N_REGION (PHOBIUS); NON_CYTOPLASMIC_DOMAIN (PHOBIUS); SIGNAL_PEPTIDE_C_REGION (PHOBIUS); SIGNAL_PEPTIDE (PHOBIUS); SignalP-noTM (SIGNALP_EUK); TMhelix (TMHMM)	0.5356	1004	158.819	-0.265536		-0.198009		0.847215	1	0.914742	1	0.307935		0.0478434
Seq110931	isoform a		CG1648-RA	C:lipid particle	-	no IPS match	0.7357	1349	9867.61	-0.260963		0.140393		0.513049		0.914406	1	0.564004		0.35138
Seq99780	---NA---		NA	-				276	364.9	-0.255565		0.591374		0.0671168		0.914056	1	0.111548		0.0983818
Seq108377	---NA---		NA	-				147	15.4934	-0.045086		0.842385		0.0262428		0.913713		0.31414		0.101536
Seq5451	protein isoform a-like		CG9640-RB	F:molecular_function; P:biological_process; C:cellular_component; P:negative regulation of gene expression; F:histone deacetylase binding; C:cytoplasm; C:nucleus			0.569	1552	16.3594	-0.485968		-0.214256		0.641784		0.913497		0.608826		0.20146
Seq101960	cytochrome p450 4d8-like		CG4321-RA	F:heme binding; C:membrane; F:oxidoreductase activity, acting on paired donors, with incorporation or reduction of molecular oxygen; F:iron ion binding; F:electron carrier activity; P:oxidation-reduction process; C:intracellular membrane-bounded organelle	-	IPR001128 (G3DSA:1.10.630.GENE3D); IPR001128 (PFAM); PTHR24290 (PANTHER); PTHR24290:SF65 (PANTHER); IPR001128 (SUPERFAMILY)	0.683	4886	1571.62	0.0292187		0.263568		0.679064	1	0.913413	1	-0.354266		-0.100917
Seq51487	GA12141		CG13230-RA	-			0.77	539	1093.56	-1.70109	-1	0.00631861		-0.794	-1	0.913406	1	1.67804	1	1.38775	1
Seq71	---NA---		NA	-		no IPS match		691	18.8722	-0.140424		-0.00267354		0.774687		0.912438		0.258318		0.00457659
Seq111894	---NA---		NA	-				171	467.503	0.0492921		0.492848		0.467852		0.911408	1	-0.232881		-0.377295
Seq64767	---NA---		NA	-				122	14.5587	-0.265753		0.174126		0.471198		0.911077		0.100019		0.377369
Seq110153	---NA---		NA	-				343	13.7133	0.0424909		0.0840418		0.868684		0.910235		-0.12746		0.121054
Seq110055	---NA---		NA	-				317	35.0418	0.339197		0.530773		0.718623		0.910199	1	-0.550882		-0.0864043
Seq93120	---NA---		NA	-				1461	17.3214	-0.424733		0.339709		0.145029		0.909471		0.0881557		0.220861
Seq103340	---NA---		NA	-				122	139.868	0.77833		0.900176		0.787327		0.909173	1	-0.147803		-0.066618
Seq107437	---NA---		NA	-				4808	29.4375	0.506772		0.519834		0.896056		0.909118		-0.333365		0.111624
Seq80978	alcohol dehydrogenase-like		CG4842-RA	P:G-protein coupled receptor signaling pathway; P:retinoid metabolic process; P:response to external stimulus; F:receptor binding; F:alcohol dehydrogenase (NAD) activity; P:neuron projection morphogenesis; P:circadian sleep/wake cycle; P:response to abiotic stimulus; P:oxidation-reduction process; C:lipid particle; P:regulation of circadian rhythm	EC:1.1.1.1	IPR002424 (PRINTS); IPR002425 (PRINTS); IPR002198 (PRINTS); IPR002198 (PFAM); IPR016040 (G3DSA:3.40.50.GENE3D); PTHR24310:SF0 (PANTHER); PTHR24310 (PANTHER); IPR020904 (PROSITE_PATTERNS); SSF51735 (SUPERFAMILY)	0.5945	1278	449.988	-0.147302		0.0732986		0.688268	1	0.908869	1	-0.214823		-0.141096
Seq3446	protein unc-80 homolog		CG18437-RG	-		PTHR31781:SF1 (PANTHER); PTHR31781 (PANTHER); NON_CYTOPLASMIC_DOMAIN (PHOBIUS); TRANSMEMBRANE (PHOBIUS); CYTOPLASMIC_DOMAIN (PHOBIUS); TMhelix (TMHMM)	0.9156	2238	12.0706	-0.114851		-0.202249		0.996179		0.908781		0.328741		0.649872
Seq102949	probable serine hydrolase-like		CG15879-RA	-		PF12697 (PFAM); IPR029058 (G3DSA:3.40.50.GENE3D); PTHR10992 (PANTHER); PTHR10992:SF736 (PANTHER); TRANSMEMBRANE (PHOBIUS); CYTOPLASMIC_DOMAIN (PHOBIUS); NON_CYTOPLASMIC_DOMAIN (PHOBIUS); IPR029058 (SUPERFAMILY)	0.759	2110	19.9753	-0.114937		0.0688552		0.724893		0.908685	1	-0.0697306		-0.158197
Seq72	---NA---		NA	-		CYTOPLASMIC_DOMAIN (PHOBIUS); TRANSMEMBRANE (PHOBIUS); TRANSMEMBRANE (PHOBIUS); NON_CYTOPLASMIC_DOMAIN (PHOBIUS); NON_CYTOPLASMIC_DOMAIN (PHOBIUS); TMhelix (TMHMM); TMhelix (TMHMM)		298	306.159	-0.303506		0.589551		0.0155333		0.908591	1	0.38735		0.246894
Seq2344	inorganic phosphate cotransporter-like		CG9825-RA	F:high affinity inorganic phosphate:sodium symporter activity; P:transmembrane transport; C:integral to membrane	-	G3DSA:1.20.1250.20 (GENE3D); IPR011701 (PFAM); G3DSA:1.20.1250.20 (GENE3D); PTHR11662:SF27 (PANTHER); PTHR11662 (PANTHER); CYTOPLASMIC_DOMAIN (PHOBIUS); TRANSMEMBRANE (PHOBIUS); CYTOPLASMIC_DOMAIN (PHOBIUS); NON_CYTOPLASMIC_DOMAIN (PHOBIUS); TRANSMEMBRANE (PHOBIUS); TRANSMEMBRANE (PHOBIUS); TRANSMEMBRANE (PHOBIUS); CYTOPLASMIC_DOMAIN (PHOBIUS); TRANSMEMBRANE (PHOBIUS); CYTOPLASMIC_DOMAIN (PHOBIUS…	0.7595	1801	39.7104	-0.526142		-0.404507		0.78558	1	0.907215	1	0.230047		0.268297
Seq113316	collagen alpha-1 chain-like isoform x2		CG4145-RC	P:dorsal closure; P:oviduct morphogenesis; F:extracellular matrix structural constituent; C:collagen type IV	-	IPR008160 (PFAM); PTHR24023 (PANTHER); PTHR24023:SF426 (PANTHER); SIGNAL_PEPTIDE_N_REGION (PHOBIUS); SIGNAL_PEPTIDE_H_REGION (PHOBIUS); SIGNAL_PEPTIDE (PHOBIUS); SIGNAL_PEPTIDE_C_REGION (PHOBIUS); NON_CYTOPLASMIC_DOMAIN (PHOBIUS); SignalP-noTM (SIGNALP_EUK); SignalP-noTM (SIGNALP_GRAM_NEGATIVE); SignalP-TM (SIGNALP_GRAM_POSITIVE)	0.6945	614	486.847	-0.468958		-0.10401		0.541455		0.906404	1	0.426959		0.512413
Seq1771	---NA---		NA	-		no IPS match		1076	20.5543	-0.210529		0.531523		0.164132		0.906183		0.333114		0.216894
Seq110718	sphingomyelin phosphodiesterase-like		CG15533-RA	F:sphingomyelin phosphodiesterase activity; P:sphingomyelin catabolic process	EC:3.1.4.12	IPR029052 (G3DSA:3.60.21.GENE3D); IPR004843 (PFAM); PTHR10340:SF29 (PANTHER); PTHR10340 (PANTHER); IPR029052 (SUPERFAMILY)	0.6775	1450	3119.03	-0.202411		0.0389021		0.664437	1	0.90575	1	-0.0196479		0.126211
Seq2227	---NA---		NA	-		no IPS match		1666	86.1214	-0.190642		0.338439		0.376481		0.905562	1	0.300785		0.209515
Seq91360	cathepsin l-like proteinase		NA	C:fusome; F:cysteine-type peptidase activity; P:salivary gland cell autophagic cell death; P:protein metabolic process; F:structural constituent of chitin-based larval cuticle; P:long-term memory; C:extracellular matrix; F:cysteine-type endopeptidase inhibitor activity; P:larval chitin-based cuticle development; P:short-term memory	EC:3.4	IPR013201 (SMART); G3DSA:3.90.70.10 (GENE3D); IPR013201 (PFAM); IPR013128 (PANTHER); SIGNAL_PEPTIDE_N_REGION (PHOBIUS); SIGNAL_PEPTIDE (PHOBIUS); NON_CYTOPLASMIC_DOMAIN (PHOBIUS); SIGNAL_PEPTIDE_C_REGION (PHOBIUS); SIGNAL_PEPTIDE_H_REGION (PHOBIUS); SSF54001 (SUPERFAMILY)	0.5935	399	24.2252	-1.47728		-0.44684		-0.125698		0.904743		1.54896	1	1.67493	1
Seq110095	isoform g		CG13937-RG	F:HNK-1 sulfotransferase activity	EC:2.8.2	IPR018011 (PANTHER); PTHR12137:SF29 (PANTHER)	0.7667	326	15.0785	0.0819833		0.294198		0.692458		0.904673		0.159505		0.430399
Seq102199	muscle-specific protein isoform k		CG42768-RK	P:larval visceral muscle development; P:transcription from RNA polymerase II promoter; C:nuclear membrane; C:actin cytoskeleton; P:establishment of nucleus localization; P:mesoderm development; P:flight; P:cytoplasmic transport, nurse cell to oocyte; F:actin binding; C:integrin complex; P:actin filament organization; P:skeletal muscle tissue development; P:female germline ring canal stabilization…	-	no IPS match	0.7963	5423	2403.76	-0.106243		0.118918		0.679246		0.904408	1	0.193061		0.243341
Seq60345	---NA---		NA	-				2652	27.2485	-0.136875		0.389967		0.37743		0.904272	1	0.0411233		0.0228876
Seq99174	---NA---		NA	-				225	27.3699	-0.268492		0.32006		0.315568		0.90412	1	0.363151		0.629765
Seq83252	---NA---		NA	-				1684	15.4302	-0.263571		-0.066572		0.706924		0.903923		0.125653		0.15755
Seq113066	PREDICTED: mucin-2-like		NA	-			0.64	291	172.681	-0.263671		0.411975		0.227305		0.902951	1	0.362476		0.299359
Seq58303	CG11350		NA	P:neurogenesis	-		0.94	606	14914.9	-0.332744		-0.101784		0.67197	1	0.90293	1	0.40088		0.479534
Seq113065	fit family protein cg10671-like		CG10671-RA	P:lipid storage; C:endoplasmic reticulum membrane	-	IPR019388 (PFAM); PTHR23129 (PANTHER); PTHR23129:SF0 (PANTHER); CYTOPLASMIC_DOMAIN (PHOBIUS); TRANSMEMBRANE (PHOBIUS); NON_CYTOPLASMIC_DOMAIN (PHOBIUS); TMhelix (TMHMM)	0.7475	291	17.6362	-0.0232487		0.856219		0.0229156		0.902384		0.646038		0.251033
Seq110391	GA27115		CG42823-RA	P:multicellular organism reproduction; C:extracellular space	-		0.708	493	679.861	-0.225988		0.0639833		0.611917	1	0.901888	1	0.233828		0.0646819
Seq1088	homeobox protein cut-like		CG5953-RB	F:transcription regulatory region DNA binding; P:regulation of gene expression; C:nucleus		IPR006578 (SMART); IPR006578 (PFAM); PTHR21505 (PANTHER); IPR006578 (PROSITE_PROFILES)	0.545	1728	11.5449	0.699835		0.609744		0.991968		0.901877		-0.0381572		0.656274
Seq97051	aquaporin -like isoform x2		NA	C:integral to membrane; C:membrane; P:transport; F:transporter activity		CYTOPLASMIC_DOMAIN (PHOBIUS); TRANSMEMBRANE (PHOBIUS); NON_CYTOPLASMIC_DOMAIN (PHOBIUS); TMhelix (TMHMM)	0.59	167	10.4638	0.00176071		0.506588		0.395901		0.900728		0.781072		0.395272
Seq97629	---NA---		NA	-				171	38.9339	0.211758		0.615185		0.496705		0.900131	1	-0.0408321		0.00870687
Seq100681	---NA---		NA	-				417	22.7485	-0.366073		-0.22369		0.757607		0.899989	1	0.356949		0.271284
Seq2130	---NA---		NA	-		no IPS match		3550	110.194	0.101041		0.380283		0.62031		0.899552	1	0.0234096		0.0168662
Seq60459	isoform a		CG33012-RC	F:hydrolase activity	-	G3DSA:3.40.630.10 (GENE3D); IPR007484 (PFAM); PTHR12147 (PANTHER); PTHR12147:SF6 (PANTHER); SIGNAL_PEPTIDE_N_REGION (PHOBIUS); TRANSMEMBRANE (PHOBIUS); CYTOPLASMIC_DOMAIN (PHOBIUS); SIGNAL_PEPTIDE (PHOBIUS); TRANSMEMBRANE (PHOBIUS); NON_CYTOPLASMIC_DOMAIN (PHOBIUS); CYTOPLASMIC_DOMAIN (PHOBIUS); NON_CYTOPLASMIC_DOMAIN (PHOBIUS); TRANSMEMBRANE (PHOBIUS); NON_CYTOPLASMIC_DOMAIN (PHOBIUS); SIGNAL_PE…	0.7215	2901	2069.04	-0.254279		-0.338805		0.983854	1	0.899327	1	0.209456		0.273029
Seq83321	sex determination protein fruitless-like		CG14307-RI	P:central nervous system development; P:sex determination; P:male courtship behavior, orientation prior to leg tapping and wing vibration; P:mating behavior, sex discrimination; P:aggressive behavior; F:metal ion binding; P:male courtship behavior, veined wing generated song production; P:muscle organ development; P:copulation; F:DNA binding; P:male sex differentiation; F:sequence-specific DNA bi…	-	Coil (COILS); IPR015880 (SMART); IPR013087 (G3DSA:3.30.160.GENE3D); IPR007087 (PROSITE_PATTERNS); IPR007087 (PROSITE_PROFILES); SSF57667 (SUPERFAMILY)	0.7975	2890	35.7708	-0.302282		-0.367542		0.96454		0.89928		-0.0135071		0.578438
Seq4102	chondroitin proteoglycan 1-like		NA	-		NON_CYTOPLASMIC_DOMAIN (PHOBIUS); SIGNAL_PEPTIDE_C_REGION (PHOBIUS); SIGNAL_PEPTIDE_N_REGION (PHOBIUS); SIGNAL_PEPTIDE_H_REGION (PHOBIUS); SIGNAL_PEPTIDE (PHOBIUS)	0.515	1261	1551.76	-0.440762		-0.160923		0.618722	1	0.898562	1	0.667099	1	0.485663
Seq85849	---NA---		NA	-				145	147.779	-0.480308		-0.174232		0.592187	1	0.898263	1	0.983975	1	0.455662
Seq91898	---NA---		NA	-				494	22.474	0.114497		0.981079		0.0316117		0.898194		0.186244		0.453951
Seq91815	lysosomal alpha-mannosidase-like isoform x1		CG6206-RB	F:alpha-mannosidase activity; F:carbohydrate binding; C:lysosome; P:mannose metabolic process; C:extracellular region; F:zinc ion binding	EC:3.2.1.24	IPR027291 (G3DSA:3.20.110.GENE3D); IPR000602 (PFAM); PTHR11607 (PANTHER); PTHR11607:SF3 (PANTHER); SIGNAL_PEPTIDE_C_REGION (PHOBIUS); SIGNAL_PEPTIDE_N_REGION (PHOBIUS); NON_CYTOPLASMIC_DOMAIN (PHOBIUS); SIGNAL_PEPTIDE (PHOBIUS); SIGNAL_PEPTIDE_H_REGION (PHOBIUS); SignalP-noTM (SIGNALP_EUK); SignalP-noTM (SIGNALP_GRAM_NEGATIVE); SignalP-TM (SIGNALP_GRAM_POSITIVE); IPR011330 (SUPERFAMILY)	0.763	476	145.983	-0.397609		0.0335943		0.466274		0.897478	1	0.514447		0.510887
Seq108292	---NA---		NA	-				145	562.286	-0.178578		0.550031		0.16868		0.897289	1	0.10352		0.181643
Seq110636	fatty-acid amide hydrolase 2-b-like		CG7900-RB	F:ligase activity; P:regulation of cell cycle; F:fatty acid amide hydrolase activity	-	IPR023631 (G3DSA:3.90.1300.GENE3D); IPR000120 (PFAM); IPR000120 (PANTHER); PTHR11895:SF60 (PANTHER); SIGNAL_PEPTIDE_C_REGION (PHOBIUS); SIGNAL_PEPTIDE_N_REGION (PHOBIUS); NON_CYTOPLASMIC_DOMAIN (PHOBIUS); SIGNAL_PEPTIDE (PHOBIUS); SIGNAL_PEPTIDE_H_REGION (PHOBIUS); IPR023631 (SUPERFAMILY)	0.623	1983	83.1707	-0.309102		-0.247274		0.835332	1	0.897159	1	0.619623	1	0.299473
Seq93335	tyrosine aminotransferase-like		CG1461-RA	F:pyridoxal phosphate binding; F:L-tyrosine:2-oxoglutarate aminotransferase activity; P:biosynthetic process; P:aromatic amino acid family metabolic process	EC:2.6.1.5	PR00753 (PRINTS); IPR021178 (PIRSF); IPR005957 (TIGRFAM); IPR015422 (G3DSA:3.90.1150.GENE3D); IPR015421 (G3DSA:3.40.640.GENE3D); IPR004839 (PFAM); IPR005958 (TIGRFAM); PTHR11751 (PANTHER); PTHR11751:SF28 (PANTHER); IPR004838 (PROSITE_PATTERNS); IPR015424 (SUPERFAMILY)	0.705	2911	1089.46	-0.249358		-0.223041		0.870719	1	0.897036	1	0.359368		0.424019
Seq58019	---NA---		NA	-				372	13.7092	-0.134078		0.881831		-0.119066		0.896843		-0.109547		-0.34797
Seq108567	---NA---		NA	-				148	20.164	0.452316		0.617736		0.731352		0.896772		0.244721		0.231862
Seq3605	---NA---		NA	-				576	13.7837	-0.717442		-0.0780562		0.257308		0.896694		0.674628		0.585226
Seq3561	isoform m		CG42268-RM	P:imaginal disc-derived wing morphogenesis	-		0.548	1175	18.854	-0.213888		0.339448		0.343356		0.896692		0.368626		0.00135603
Seq101745	diuretic hormone isoform a		CG8348-RA	F:neuropeptide hormone activity; C:extracellular space; F:G-protein coupled receptor binding; P:hormone-mediated signaling pathway; P:body fluid secretion; P:neuropeptide signaling pathway; F:diuretic hormone activity	-	Coil (COILS); IPR000187 (SMART); IPR000187 (PFAM); IPR018446 (PROSITE_PATTERNS); SIGNAL_PEPTIDE_N_REGION (PHOBIUS); SIGNAL_PEPTIDE (PHOBIUS); SIGNAL_PEPTIDE_C_REGION (PHOBIUS); SIGNAL_PEPTIDE_H_REGION (PHOBIUS); NON_CYTOPLASMIC_DOMAIN (PHOBIUS); SignalP-noTM (SIGNALP_GRAM_NEGATIVE); SignalP-noTM (SIGNALP_EUK)	0.7629	1592	25.8974	-0.168749		0.382606		0.345092		0.896447		0.377977		0.565422
Seq1471	---NA---		NA	-		no IPS match		347	11.4055	-0.585864		0.55798		-0.247506		0.896338		0.380807		0.617673
Seq110778	collagen alpha-1 chain-like isoform x2		CG4145-RC	P:dorsal closure; C:collagen type IV; P:oviduct morphogenesis	-	IPR008160 (PFAM); PTHR24023:SF426 (PANTHER); PTHR24023 (PANTHER)	0.6605	540	685.472	-0.465036		-0.129922		0.560752		0.895866	1	0.440094		0.453921
Seq93817	isoform c		CG43129-RE	C:intracellular part	-	Coil (COILS); PTHR12197 (PANTHER); PTHR12197:SF84 (PANTHER)	0.66	1694	52.4924	-0.242529		-0.046107		0.698461	1	0.894883	1	0.614361		0.34537
Seq110321	---NA---		NA	-				429	18.0661	-0.15117		0.417247		0.326399		0.894815		-0.0157065		0.302074
Seq59814	udp-glucuronosyltransferase 2a3-like	udp-gt 2a3	CG6649-RA	F:glucuronosyltransferase activity	EC:2.4.1.17	IPR002213 (PFAM); G3DSA:3.40.50.2000 (GENE3D); PTHR11926:SF16 (PANTHER); IPR002213 (PANTHER); IPR002213 (PROSITE_PATTERNS); SIGNAL_PEPTIDE_H_REGION (PHOBIUS); SIGNAL_PEPTIDE_N_REGION (PHOBIUS); TRANSMEMBRANE (PHOBIUS); SIGNAL_PEPTIDE (PHOBIUS); CYTOPLASMIC_DOMAIN (PHOBIUS); NON_CYTOPLASMIC_DOMAIN (PHOBIUS); SIGNAL_PEPTIDE_C_REGION (PHOBIUS); SignalP-noTM (SIGNALP_EUK); SSF53756 (SUPERFAMILY); TMh…	0.6785	3423	146.738	0.0473089		0.286991		0.654991	1	0.894673	1	0.293519		-0.134472
Seq3339	pol polyprotein		NA	F:binding	-		0.5485	880	14.8325	-0.247002		-0.00684309		0.654328		0.894487		0.260455		-0.0192858
Seq81666	---NA---		NA	-				1954	21.9039	0.215064		-0.369842		1.47916	1	0.894252		-0.231652		0.287329
Seq84509	pancreatic triacylglycerol lipase-like	pancreatic triacylglycerol lipase	CG17191-RA	P:neurogenesis; P:lipid catabolic process; F:phosphatidylcholine 1-acylhydrolase activity	EC:3.1.1.32	SIGNAL_PEPTIDE_H_REGION (PHOBIUS); SIGNAL_PEPTIDE_C_REGION (PHOBIUS); SIGNAL_PEPTIDE_N_REGION (PHOBIUS); SIGNAL_PEPTIDE (PHOBIUS); NON_CYTOPLASMIC_DOMAIN (PHOBIUS); SignalP-noTM (SIGNALP_EUK)	0.788	139	431.195	-0.142818		0.100004		0.651385	1	0.894207	1	-0.169284		-0.012481
Seq185	---NA---		NA	-		CYTOPLASMIC_DOMAIN (PHOBIUS); TRANSMEMBRANE (PHOBIUS); TRANSMEMBRANE (PHOBIUS); CYTOPLASMIC_DOMAIN (PHOBIUS); NON_CYTOPLASMIC_DOMAIN (PHOBIUS); CYTOPLASMIC_DOMAIN (PHOBIUS); TRANSMEMBRANE (PHOBIUS); TRANSMEMBRANE (PHOBIUS); NON_CYTOPLASMIC_DOMAIN (PHOBIUS); TMhelix (TMHMM); TMhelix (TMHMM); TMhelix (TMHMM)		1278	19.8211	-0.290905		0.377303		0.224891		0.893099		0.801986		0.259688
Seq92763	---NA---		NA	-				877	13.9569	-0.621904		-0.0302383		0.301257		0.892923		0.499955		0.195658
Seq102976	---NA---		NA	-				1211	19.0597	0.0536326		0.448152		0.497848		0.892367	1	-0.174826		0.167915
Seq103639	---NA---		NA	-				125	25.1632	-0.247801		0.756613		-0.113124		0.89129	1	0.421422		0.096141
Seq109461	---NA---		NA	-				230	32.1915	0.0023022		0.0992982		0.793856	1	0.890852	1	-0.00312476		0.0409079
Seq104943	---NA---		CG42551-RH	-				197	16.0102	0.201786		0.285856		0.806542		0.890612		-0.219926		0.0500582
Seq60483	nose resistant to fluoxetine protein 6-like		NA	P:single-multicellular organism process	-	IPR006621 (SMART); IPR002656 (PFAM); PTHR11161 (PANTHER); PTHR11161:SF5 (PANTHER); TRANSMEMBRANE (PHOBIUS); CYTOPLASMIC_DOMAIN (PHOBIUS); TRANSMEMBRANE (PHOBIUS); SIGNAL_PEPTIDE (PHOBIUS); SIGNAL_PEPTIDE_H_REGION (PHOBIUS); NON_CYTOPLASMIC_DOMAIN (PHOBIUS); TRANSMEMBRANE (PHOBIUS); NON_CYTOPLASMIC_DOMAIN (PHOBIUS); NON_CYTOPLASMIC_DOMAIN (PHOBIUS); TRANSMEMBRANE (PHOBIUS); CYTOPLASMIC_DOMAIN (PHO…	0.478	2959	19.9151	-0.00638236		-0.238064		1.12214	1	0.89046		-0.100205		0.0648011
Seq111510	---NA---		NA	-				168	11.6496	0.0408305		0.548314		0.382892		0.890375		0.152309		0.244136
Seq101311	---NA---		NA	-				671	70.2093	0.0380706		0.515295		0.412836		0.890061	1	0.268161		0.0971256
Seq2698	---NA---		NA	-		no IPS match		1313	14.2008	-0.0942301		0.556289		0.239444		0.889963		0.2233		-0.118982
Seq108321	---NA---		NA	-				145	19.1955	0.0417382		0.469914		0.461637		0.889813		0.225458		0.561368
Seq107421	---NA---		NA	-				596	204.868	-0.270872		0.302902		0.314725		0.888498	1	0.437441		0.354256
Seq102040	collagen alpha-1 chain-like isoform x2		CG16858-RB	C:collagen type IV; P:skeletal muscle tissue development; C:lipid particle; P:Malpighian tubule morphogenesis; P:anterior Malpighian tubule development	-	IPR008160 (PFAM)	0.5755	1918	1935.79	-0.38945		0.096058		0.402664		0.888172	1	0.430697		0.520233
Seq1845	---NA---		NA	-		TRANSMEMBRANE (PHOBIUS); CYTOPLASMIC_DOMAIN (PHOBIUS); CYTOPLASMIC_DOMAIN (PHOBIUS); NON_CYTOPLASMIC_DOMAIN (PHOBIUS); TRANSMEMBRANE (PHOBIUS); TMhelix (TMHMM)		840	30.1072	0.126762		0.632517		0.381434		0.88719	1	0.395012		0.165177
Seq93004	---NA---		NA	-				1178	14.478	-0.408207		0.319501		0.159429		0.887137		0.153674		0.53327
Seq80367	bel12_ag transposon polyprotein		NA	F:nucleic acid binding; P:DNA integration; F:zinc ion binding		IPR012337 (G3DSA:3.30.420.GENE3D); IPR001584 (PFAM); PTHR22955:SF3 (PANTHER); PTHR22955 (PANTHER); IPR001584 (PROSITE_PROFILES); IPR012337 (SUPERFAMILY)	0.584	2523	17.8133	-0.0618765		0.387337		0.437895		0.887109		0.194961		0.154759
Seq69595	---NA---		NA	-				158	1407.96	-0.353109		-0.0161263		0.549506		0.886488		0.158673		0.545377
Seq112982	---NA---		NA	-				213	72.8591	-0.474675		-0.226634		0.638286	1	0.886327	1	0.462398		0.417388
Seq111171	---NA---		NA	-				155	14.0569	-0.589045		-0.141176		0.438452		0.886321		0.550366		0.349084
Seq82258	---NA---		NA	-				887	39.6778	-0.346722		0.421988		0.117516		0.886226	1	0.238312		0.167683
Seq5116	glycosyltransferase 25 family member-like		CG31915-RA	P:lipopolysaccharide biosynthetic process; F:procollagen-lysine 5-dioxygenase activity	EC:1.14.11.4		0.5631	2647	1104.53	-0.776053	-1	-0.269758		0.379123		0.885418	1	0.973102	1	0.692565	1
Seq59941	pickpocket protein 19-like		CG7577-RB	F:sodium channel activity; C:integral to membrane; P:sodium ion transport	-	SIGNAL_PEPTIDE_N_REGION (PHOBIUS); SIGNAL_PEPTIDE_C_REGION (PHOBIUS); NON_CYTOPLASMIC_DOMAIN (PHOBIUS); SIGNAL_PEPTIDE (PHOBIUS); SIGNAL_PEPTIDE_H_REGION (PHOBIUS)	0.565	2088	19.5476	1.2477	1	0.96384		1.16893	1	0.885066	1	-0.873538		-1.36754	-1
Seq93530	---NA---		NA	-				442	165.069	-0.672935		0.491198		-0.279388		0.884746	1	0.825927	1	0.575774
Seq113094	isoform i		CG18408-RI	P:neuropeptide signaling pathway; P:elevation of cytosolic calcium ion concentration; C:focal adhesion; P:rhabdomere development; F:vinculin binding; C:rough endoplasmic reticulum; P:instar larval development; P:mitotic sister chromatid segregation; C:P granule; P:wing disc dorsal/ventral pattern formation; P:oocyte microtubule cytoskeleton polarization; F:adenylate cyclase binding; P:RNA interfe…	-	no IPS match	0.892	306	19.1714	-0.110503		0.424852		0.348853		0.884209		-0.117241		-0.0335701
Seq107753	---NA---		NA	-				756	14.9109	-0.00822765		-0.253056		1.1286	1	0.883768		0.34074		0.389177
Seq107495	---NA---		NA	-				923	44.9459	-0.127107		0.69057		0.0660339		0.883711	1	-0.00767243		-0.371551
Seq19438	---NA---		NA	-				118	12.4196	-1.35119		-0.34227		-0.125275		0.883645		1.43783	1	1.34789
Seq110388	endoplasmic reticulum metallopeptidase 1-like		NA	-		no IPS match	0.674	491	50.6349	-0.33883		-0.215883		0.76023		0.883176	1	0.549605		0.522816
Seq112844	---NA---		NA	-				186	82.5993	0.0500035		0.352994		0.579898		0.882889	1	-0.0308312		0.221848
Seq5025	---NA---		NA	-				1601	16.4045	0.150024		-0.0898701		1.12267		0.882775		0.00936458		-0.0267017
Seq62662	phospholipase a1-like		NA	C:extracellular region; F:1-acyl-2-lysophosphatidylserine acylhydrolase activity; F:phosphatidylserine 1-acylhydrolase activity; P:lipid catabolic process; F:phosphatidylcholine 1-acylhydrolase activity	EC:3.1.1.32	no IPS match	0.7417	114	355.195	-0.156064		0.0671158		0.658978		0.882158	1	-0.203063		0.00174919
Seq72770	---NA---		NA	-				213	18.594	-1.24548		0.185602		-0.548929		0.882152		1.14743	1	1.09193
Seq83109	---NA---		NA	-				1049	18.2245	0.209462		0.773713		0.317683		0.881934		0.136103		-0.128051
Seq83700	---NA---		NA	-				128	76.7502	-0.437881		0.0141999		0.429695		0.881776	1	0.198304		0.322499
Seq60051	---NA---		NA	-				2339	63.6816	0.166827		0.457144		0.591245		0.881562	1	0.178309		-0.0915549
Seq106964	---NA---		NA	-				704	17.1283	-0.299438		0.109835		0.472126		0.881399		0.361014		-0.0166747
Seq83080	---NA---		NA	-				1244	16.0703	-0.350651		0.182856		0.346993		0.8805		0.309035		0.105171
Seq108972	---NA---		NA	-				151	50.0701	0.133975		0.572424		0.441715		0.880163		-0.142074		-0.186415
Seq96584	---NA---		NA	-				141	10.0463	-0.394187		-0.669441		1.15538		0.880125		1.05499		1.17885
Seq3992	glutamyl aminopeptidase-like		CG8774-RA	F:metallopeptidase activity; P:proteolysis; F:zinc ion binding; F:aminopeptidase activity; P:dsRNA transport	EC:3.4.11		0.6595	3280	1424.8	-0.294785		-0.0358838		0.621117	1	0.880018	1	0.341547		0.468072
Seq102378	acid trehalase-like protein 1-like		CG16965-RC	-		no IPS match	0.7333	668	323.562	-0.383655		-0.0525087		0.548311		0.879457	1	0.234166		0.330487
Seq113003	---NA---		NA	-				230	22.2831	-0.301916		-0.145621		0.723001		0.879296		0.189892		0.43336
Seq110395	coiled-coil domain-containing protein 149-b-like		CG14868-RA	-		TRANSMEMBRANE (PHOBIUS); NON_CYTOPLASMIC_DOMAIN (PHOBIUS); CYTOPLASMIC_DOMAIN (PHOBIUS); TMhelix (TMHMM)	0.66	497	10.7345	-0.903918		0.55908		-0.585221		0.877778		0.18952		0.365971
Seq55579	sodium potassium calcium exchanger nckx30c-like isoform x8		CG18660-RE	-		SIGNAL_PEPTIDE_C_REGION (PHOBIUS); NON_CYTOPLASMIC_DOMAIN (PHOBIUS); SIGNAL_PEPTIDE_N_REGION (PHOBIUS); SIGNAL_PEPTIDE (PHOBIUS); SIGNAL_PEPTIDE_H_REGION (PHOBIUS); TMhelix (TMHMM)	0.88	1875	25.0027	-0.165533		0.0915305		0.620544		0.877608		0.0849388		-0.0778382
Seq95756	---NA---		NA	-				108	11.7686	-0.162468		0.305844		0.409139		0.877451		-0.17324		0.268285
Seq113180	collagen alpha-1 chain-like		CG16858-RB	P:oviduct morphogenesis; P:skeletal muscle tissue development; C:lipid particle; P:Malpighian tubule morphogenesis; C:basement membrane; P:anterior Malpighian tubule development; C:collagen	-	IPR008160 (PFAM); PTHR24023 (PANTHER); PTHR24023:SF379 (PANTHER)	0.589	368	392.761	-0.373142		-0.0205653		0.524848		0.877425	1	0.551162		0.609732
Seq111729	isoform w		NA	P:neuropeptide signaling pathway; P:elevation of cytosolic calcium ion concentration; C:focal adhesion; P:rhabdomere development; F:vinculin binding; C:rough endoplasmic reticulum; P:instar larval development; P:mitotic sister chromatid segregation; C:P granule; P:wing disc dorsal/ventral pattern formation; P:oocyte microtubule cytoskeleton polarization; F:adenylate cyclase binding; P:RNA interfe…	-	no IPS match	0.8333	169	61.6082	-0.312519		0.134461		0.430281		0.87726	1	0.105146		0.212549
Seq113198	---NA---		NA	-				387	76.1597	0.247285		0.746346		0.37816		0.87722		-0.376514		-0.33959
Seq110434	---NA---		NA	-				546	128.443	0.155452		0.645365		0.386868		0.876782	1	0.0981245		0.110176
Seq57102	tissue inhibitor of metalloproteases-like		CG6281-RB	P:imaginal disc-derived wing expansion; C:focal adhesion; P:olfactory learning; F:catalytic activity; P:behavioral response to ethanol; C:neuromuscular junction; F:metal ion binding; F:metalloendopeptidase inhibitor activity; P:memory; P:male courtship behavior; P:optomotor response; P:epithelial cell migration, open tracheal system; P:positive regulation of gene silencing by miRNA; P:regulation …	-	IPR001820 (SMART); IPR027465 (G3DSA:3.90.370.GENE3D); IPR001820 (PFAM); G3DSA:2.40.50.120 (GENE3D); PTHR11844:SF9 (PANTHER); IPR001820 (PANTHER); SIGNAL_PEPTIDE (PHOBIUS); SIGNAL_PEPTIDE_C_REGION (PHOBIUS); SIGNAL_PEPTIDE_N_REGION (PHOBIUS); NON_CYTOPLASMIC_DOMAIN (PHOBIUS); SIGNAL_PEPTIDE_H_REGION (PHOBIUS); IPR001134 (PROSITE_PROFILES); SignalP-noTM (SIGNALP_EUK); IPR008993 (SUPERFAMILY); TMhel…	0.7775	3006	224.606	-0.245247		0.0613735		0.569992		0.876612	1	0.221481		0.314997
Seq98909	---NA---		NA	-				209	10.02	-0.313905		-0.134065		0.696735		0.876575		0.295516		-0.19613
Seq101951	serine protease -like		CG18493-RA	F:serine-type peptidase activity	-	IPR008758 (PFAM); PTHR11010:SF5 (PANTHER); IPR008758 (PANTHER)	0.5485	1444	1397.84	-0.410627		0.0329705		0.432842		0.87644	1	0.468366		0.395493
Seq111022	skin secretory protein xp2- partial		NA	-		no IPS match	0.6467	705	20.17	-0.425556		-0.484264		0.935025	1	0.876317		1.01276	1	0.677289
Seq59856	---NA---		NA	-				1577	10.7368	0.00258918		0.515468		0.362341		0.87522		0.121243		0.494193
Seq94876	---NA---		NA	-				633	11.5359	-0.152546		0.0349423		0.687025		0.874513		0.272812		-0.145636
Seq54824	---NA---		NA	-				1194	21.4771	0.00356686		0.195111		0.682461		0.874005		0.685056		0.432668
Seq96009	---NA---		NA	-				109	18.1768	0.0209007		0.661883		0.232976		0.873958		0.0824853		0.474345
Seq105699	---NA---		NA	-				239	124.125	-0.390636		0.294848		0.187688		0.873173	1	0.148553		0.116712
Seq93357	---NA---		NA	-				3215	24.7185	0.0483647		0.26113		0.660152		0.872916		0.102065		0.296763
Seq111395	---NA---		NA	-				165	12.0625	-0.27896		0.828057		-0.234228		0.872788		0.494457		0.388248
Seq97393	---NA---		NA	-				169	11.7283	-0.591494		0.840995		-0.559888		0.872601		-0.178143		0.14982
Seq95737	---NA---		NA	-				108	14.1286	-0.141824		0.635879		0.0942143		0.871917		0.0584998		-0.332557
Seq112720	PREDICTED: uncharacterized protein LOC101901359		NA	-		no IPS match	0.64	1021	22.5924	-0.367549		0.196067		0.308185		0.871801	1	0.212461		0.275854
Seq55661	tensin- partial		CG9379-RD	P:apposition of dorsal and ventral imaginal disc-derived wing surfaces	-	SIGNAL_PEPTIDE_C_REGION (PHOBIUS); NON_CYTOPLASMIC_DOMAIN (PHOBIUS); SIGNAL_PEPTIDE_N_REGION (PHOBIUS); SIGNAL_PEPTIDE (PHOBIUS); SIGNAL_PEPTIDE_H_REGION (PHOBIUS)	0.6745	1995	96.1642	-0.553633		-0.481953		0.80002	1	0.871701	1	0.656239	1	0.368708
Seq5676	---NA---		NA	-				1887	10.366	-0.300418		0.364322		0.206769		0.871509		0.890915		0.163379
Seq60289	isoform a		CG9095-RC	F:carbohydrate binding; P:cell adhesion	-	no IPS match	0.6415	3848	106.87	-0.197967		-0.0690785		0.742297	1	0.871185	1	0.168068		0.188455
Seq20221	---NA---		NA	-				120	50.3729	-0.827365		0.329996		-0.286501		0.870861	1	0.555985		0.497443
Seq111331	---NA---		NA	-				164	28.7789	0.108961		0.857464		0.121935		0.870438		0.325919		-0.0966957
Seq81923	---NA---		NA	-				567	32.7553	-0.214415		0.721719		-0.0657055		0.870429	1	0.0910042		-0.0807278
Seq94987	---NA---		NA	-				2163	337.979	-0.0450058		0.525374		0.299635		0.870015	1	0.0248807		0.169469
Seq102269	---NA---		NA	-				534	37.7724	-0.746174		-0.25671		0.380062		0.869526		0.527575		0.965701
Seq94359	multidrug resistance-associated protein 1-like isoform x6		CG6214-RH	F:ATP binding; C:integral to membrane; F:ATPase activity, coupled to transmembrane movement of substances; P:transmembrane transport; C:ATP-binding cassette (ABC) transporter complex; F:transporter activity		no IPS match	0.679	1331	51.4002	-0.281302		0.316226		0.271811		0.869339	1	0.271965		0.185252
Seq113009	myosin-ib-like isoform x1		CG9155-RA	P:mesoderm development; P:defense response to bacterium; C:brush border; C:myosin complex; F:ATPase activity, coupled; P:microvillus organization; P:imaginal disc-derived male genitalia morphogenesis; F:ATP binding; P:determination of digestive tract left/right asymmetry; C:cell cortex; F:motor activity; F:actin binding	-	IPR001609 (PFAM); PTHR13140:SF31 (PANTHER); PTHR13140 (PANTHER); IPR027417 (SUPERFAMILY)	0.8885	236	230.378	-0.304504		0.302454		0.262194		0.869152	1	0.372868		0.304912
Seq109970	---NA---		NA	-				295	43274.6	-0.0484841		-0.0666125		0.887201	1	0.869073	1	0.434675		0.0236207
Seq111117	---NA---		NA	-				132	12.2325	-0.213563		0.465051		0.190007		0.868621		0.0325188		0.282821
Seq94130	---NA---		NA	-				953	224.634	-0.138922		-0.316552		1.0451	1	0.867473	1	0.254451		0.34982
Seq101372	---NA---		NA	-				715	13.911	-0.99275		0.0485564		-0.174492		0.866814		1.6277	1	0.80416
Seq80977	alcohol dehydrogenase-like		CG4842-RA	P:neuron projection morphogenesis; C:lipid particle; F:alcohol dehydrogenase (NAD) activity; P:metabolic process	EC:1.1.1.1	IPR002198 (PRINTS); IPR002425 (PRINTS); IPR016040 (G3DSA:3.40.50.GENE3D); PTHR24310:SF0 (PANTHER); PTHR24310 (PANTHER); IPR020904 (PROSITE_PATTERNS); SSF51735 (SUPERFAMILY)	0.6045	1342	480.612	-0.117797		0.070661		0.678327	1	0.866785	1	-0.105594		-0.153276
Seq3764	elongation of very long chain fatty acids protein aael008004-like	elongation of very long chain fatty acids protein	CG5326-RA	C:integral to membrane; P:neurogenesis	-		0.718	1910	799.45	-0.694863	-1	-0.222965		0.394445		0.866343	1	0.754741	1	0.521873
Seq111211	---NA---		NA	-				159	21.1507	0.279665		0.916391		0.229396		0.866122		-0.125254		-0.108544
Seq112315	---NA---		NA	-				283	62.4299	0.459971		0.474432		0.851088		0.865549	1	0.390007		0.134085
Seq108710	---NA---		NA	-				149	10.5317	-1.15329		0.0541276		-0.341964		0.865449		0.836924		1.01601
Seq58841	nadh-cytochrome b5 reductase 3-like isoform x2		CG5946-RE	P:oxidation-reduction process; F:cytochrome-b5 reductase activity, acting on NAD(P)H; P:inter-male aggressive behavior	EC:1.6.2.2	IPR001834 (PRINTS); IPR001433 (PFAM); G3DSA:3.40.50.80 (GENE3D); PTHR19370 (PANTHER); PTHR19370:SF74 (PANTHER); SSF52343 (SUPERFAMILY)	0.8385	1066	350.588	-0.587081	-1	0.0100984		0.268228		0.865407	1	0.88641	1	0.651014	1
Seq80754	par-domain protein isoform g		NA	F:RNA polymerase II core promoter proximal region sequence-specific DNA binding transcription factor activity involved in positive regulation of transcription; P:growth; P:response to nutrient; P:circadian rhythm; F:sequence-specific DNA binding; P:mitosis; P:DNA endoreduplication; F:protein homodimerization activity; P:positive regulation of transcription, DNA-dependent; C:nucleus	-	no IPS match	0.8133	945	51.0762	-0.021846		0.79739		0.0460745		0.86531	1	0.362908		-0.152819
Seq82524	---NA---		NA	-				1766	16.341	-0.567166		-0.0282569		0.326013		0.864923		0.483024		0.350547
Seq105512	---NA---		NA	-				224	32.0316	0.228972		0.654783		0.439047		0.864858	1	-0.0410461		-0.210219
Seq110866	sphingomyelin phosphodiesterase-like		CG15533-RA	F:sphingomyelin phosphodiesterase activity; P:sphingomyelin catabolic process	EC:3.1.4.12	no IPS match	0.6815	1610	3160.02	-0.144621		0.183112		0.536489		0.864222	1	-0.192651		0.0622099
Seq107286	orf		NA	F:binding	-	IPR003034 (SMART); IPR001878 (SMART); IPR001878 (G3DSA:4.10.60.GENE3D); IPR000477 (PFAM); IPR018061 (PFAM); IPR001878 (PFAM); IPR005162 (PFAM); G3DSA:3.10.10.10 (GENE3D); G3DSA:3.30.70.270 (GENE3D); IPR021109 (G3DSA:2.40.70.GENE3D); IPR003034 (PFAM); IPR003034 (G3DSA:1.10.720.GENE3D); PTHR10178:SF283 (PANTHER); PTHR10178 (PANTHER); IPR001969 (PROSITE_PATTERNS); IPR001995 (PROSITE_PROFILES); IPR00…	0.6125	5353	206.979	-0.195614		0.356064		0.311444		0.863121	1	0.444481		0.484797
Seq81421	multidrug resistance-associated protein 1-like isoform x6		CG6214-RP	F:ATPase activity, coupled to transmembrane movement of substances; C:integral to membrane; P:transport; P:ATP catabolic process; F:nucleotide binding; F:nucleoside-triphosphatase activity; F:ATP binding; F:ATPase activity; P:transmembrane transport		no IPS match	0.564	1576	132.277	-0.409909		0.0538875		0.399189		0.862986	1	0.390068		0.332644
Seq112549	alpha-amylase 4n-like		CG8221-RA	F:oligo-1,6-glucosidase activity; P:carbohydrate metabolic process; C:extracellular region; F:alpha-amylase activity; F:calcium ion binding	EC:3.2.1.1; EC:3.2.1.10	IPR006046 (PRINTS); IPR013781 (G3DSA:3.20.20.GENE3D); IPR006047 (PFAM); PTHR10357:SF135 (PANTHER); IPR015902 (PANTHER); SIGNAL_PEPTIDE_N_REGION (PHOBIUS); SIGNAL_PEPTIDE_C_REGION (PHOBIUS); NON_CYTOPLASMIC_DOMAIN (PHOBIUS); SIGNAL_PEPTIDE (PHOBIUS); SIGNAL_PEPTIDE_H_REGION (PHOBIUS); SignalP-noTM (SIGNALP_GRAM_NEGATIVE); SignalP-TM (SIGNALP_GRAM_POSITIVE); SignalP-noTM (SIGNALP_EUK); IPR017853 (S…	0.819	414	390.378	-0.0802017		-0.441011		1.22369		0.862881		-0.530319		-0.242523
Seq5858	---NA---		NA	-				2223	55.7018	-0.00614634		-0.105457		0.961775	1	0.862464	1	0.380386		0.00714926
Seq82565	---NA---		NA	-				1709	12.8333	0.224245		0.097106		0.989512		0.862372		-0.472529		0.527255
Seq55921	---NA---		NA	-				2492	29.7645	-0.442506		-0.397044		0.816761	1	0.862222	1	0.599382		0.95983	1
Seq94438	---NA---		NA	-				496	21.7123	-0.107492		0.445977		0.308433		0.861902		-0.670302		-0.47687
Seq111267	---NA---		NA	-				162	17.6936	-0.320575		0.447724		0.0932782		0.861577		-0.363347		0.111942
Seq103077	---NA---		NA	-				114	634.109	-0.422191		-0.170838		0.609451	1	0.860803	1	0.296214		0.430524
Seq56028	glycerophosphocholine phosphodiesterase gpcpd1-like		CG18135-RA	P:glycerol metabolic process; P:lipid metabolic process; C:extracellular space; P:multicellular organism reproduction; F:myosin binding; F:glycerophosphodiester phosphodiesterase activity; F:starch binding	EC:3.1.4.46	IPR002044 (SMART); IPR002044 (PFAM); IPR017946 (G3DSA:3.20.20.GENE3D); IPR004129 (PFAM); IPR013783 (G3DSA:2.60.40.GENE3D); PTHR22958 (PANTHER); IPR002044 (PROSITE_PROFILES); IPR017946 (SUPERFAMILY); IPR013784 (SUPERFAMILY)	0.6235	2848	194.566	-1.29526	-1	0.358005		-0.792486		0.860783		1.46882	1	1.16938
Seq110103	---NA---		NA	-				327	25.1472	-0.433613		0.303047		0.123531		0.860191		0.614318		0.307501
Seq4459	cytidine deaminase-like		CG8353-RB	F:cytidine deaminase activity	EC:3.5.4.5		0.6507	890	140.713	0.882219		-0.527261		2.26917	1	0.859686		-0.686582		-0.477734
Seq38008	---NA---		NA	-				207	16.8635	-0.282463		0.460625		0.11645		0.859538		0.262677		0.177019
Seq93490	couch isoform r	couch potato	CG43738-RR	P:regulation of hemocyte proliferation; F:mRNA binding; P:synaptic transmission; P:dormancy process; P:peripheral nervous system development; C:nucleus; P:olfactory behavior; F:nucleotide binding	-	Coil (COILS); IPR012677 (G3DSA:3.30.70.GENE3D); PTHR12742:SF0 (PANTHER); PTHR12742 (PANTHER); SSF54928 (SUPERFAMILY)	0.945	3445	104.323	-0.0990642		0.239709		0.520513		0.859287	1	0.07032		0.281848
Seq93429	---NA---		NA	-				1661	14.6892	-0.0450806		0.73003		0.0841498		0.85926		-0.0107258		0.138309
Seq93191	integumentary mucin - partial		CG13990-RA	P:neuron projection morphogenesis; F:extracellular matrix structural constituent; C:extracellular matrix	-	IPR002557 (SMART); IPR002557 (PFAM); IPR002557 (G3DSA:2.170.140.GENE3D); IPR002557 (PROSITE_PROFILES); IPR002557 (PROSITE_PROFILES); IPR002557 (SUPERFAMILY); IPR002557 (SUPERFAMILY)	0.615	1717	545.274	-0.199315		0.328725		0.331201		0.859241	1	0.323612		0.479665
Seq110724	probable 39s ribosomal protein mitochondrial-like		CG6949-RA	P:translation; C:mitochondrial large ribosomal subunit; F:structural constituent of ribosome; F:mitochondrial protein-transporting ATPase activity	EC:3.6.3.51	no IPS match	0.88	306	40.2958	-0.640358		0.549588		-0.330742		0.859204	1	0.564469		0.518867
Seq3632	---NA---		NA	-				475	19.5476	0.0877712		-0.144932		1.09189	1	0.859186		-0.482762		-0.086623
Seq107404	---NA---		NA	-				376	48.0567	-0.141732		0.51117		0.206009		0.85891	1	0.38519		0.283627
Seq81455	---NA---		NA	-				1467	35.9027	0.228698		0.536824		0.550548		0.858674	1	0.274656		0.117549
Seq57841	tight junction protein zo-1-like isoform x1		CG43140-RO	F:cell adhesion molecule binding; P:lateral inhibition; P:wing disc development; P:establishment or maintenance of cell polarity; P:neuron projection morphogenesis; P:compound eye morphogenesis; C:cell-cell adherens junction; C:nephrocyte diaphragm; P:cell-cell adhesion; C:basolateral plasma membrane; P:regulation of cell adhesion; P:branch fusion, open tracheal system; P:trachea morphogenesis; P…	EC:2.7.4.8	IPR000906 (PFAM); PTHR13865:SF24 (PANTHER); PTHR13865 (PANTHER); IPR000906 (PROSITE_PROFILES)	0.9809	2601	82.4004	0.120136		0.401779		0.577007		0.85865	1	-0.0653756		0.0877797
Seq80166	probable allantoinase 1-like		CG6106-RA	P:cell development; P:primary metabolic process; F:small molecule binding; P:cellular component organization; P:anatomical structure morphogenesis; P:regulation of developmental process; P:organ development; C:intracellular membrane-bounded organelle; P:signal transduction; P:allantoin catabolic process; P:small molecule metabolic process; F:allantoinase activity; F:zinc ion binding; F:cobalt ion…	EC:3.5.2.5	SIGNAL_PEPTIDE_N_REGION (PHOBIUS); SIGNAL_PEPTIDE_C_REGION (PHOBIUS); NON_CYTOPLASMIC_DOMAIN (PHOBIUS); SIGNAL_PEPTIDE (PHOBIUS); SIGNAL_PEPTIDE_H_REGION (PHOBIUS)	0.467	1754	111.432	-0.449447		-0.236596		0.645327	1	0.858178	1	0.468157		0.696608	1
Seq95024	cuticular protein tweedle motif 4 precursor	CP tweedle motif 4 precursor	CG8986-RA	P:chitin-based cuticle development; C:proteinaceous extracellular matrix; F:structural constituent of chitin-based cuticle; P:body morphogenesis	-	IPR004145 (SMART); IPR004145 (PFAM); PTHR31927 (PANTHER); PTHR31927:SF1 (PANTHER)	0.8035	778	472.036	-0.456319		-0.0102496		0.412085		0.858155	1	0.76207	1	0.535424
Seq3879	multidrug resistance-associated protein 1-like isoform x6		CG6214-RH	F:ATP binding; C:integral to membrane; F:ATPase activity, coupled to transmembrane movement of substances; P:transmembrane transport; C:ATP-binding cassette (ABC) transporter complex; F:transporter activity			0.6935	900	91.0785	-0.334323		0.0955601		0.427737		0.85762	1	0.412773		0.331998
Seq112970	microtubule-associated protein 4-like isoform x3		CG31057-RB	F:microtubule binding; C:microtubule associated complex; C:dendrite; P:medium-term memory; C:axon; P:olfactory learning; P:microtubule-based process; C:microtubule	-	IPR001084 (PFAM); IPR027324 (PANTHER); IPR001084 (PROSITE_PATTERNS); IPR001084 (PROSITE_PATTERNS); IPR001084 (PROSITE_PROFILES); IPR001084 (PROSITE_PROFILES)	0.8	208	35.6292	-0.20653		0.331367		0.319689		0.857586	1	0.474461		0.325643
Seq111456	tropomodulin-like isoform x7		CG1539-RA	C:cytoskeleton; C:fusome; F:actin binding; P:cytoskeleton organization; F:tropomyosin binding; P:imaginal disc-derived wing morphogenesis	-	TMhelix (TMHMM)	0.958	167	45.6629	-0.00366754		0.484841		0.368435		0.856943	1	0.158625		0.157876
Seq59293	PREDICTED: uncharacterized protein LOC101737647		NA	-			0.53	665	11.854	0.0118069		0.355983		0.512766		0.856942		0.0845651		-0.397253
Seq111696	---NA---		NA	-				169	62.0246	0.0194887		0.569947		0.306401		0.856859	1	-0.0229436		0.217483
Seq101910	multidrug resistance-associated protein 1-like isoform x6		CG6214-RG	-		no IPS match	0.9685	390	37.2884	-0.362782		0.196978		0.296961		0.85672	1	0.343664		0.638466
Seq62765	---NA---		NA	-				114	38.7033	0.0475956		0.738061		0.165962		0.856427		0.136907		-0.038575
Seq4471	short-chain dehydrogenase reductase family 16c member 6-like		CG9265-RD	F:oxidoreductase activity; P:oxidation-reduction process; C:lipid particle	-		0.6225	1645	84.9402	-0.287769		-0.555937		1.12385	1	0.855679	1	0.61716		0.403606
Seq58057	isoform d		NA	F:molecular_function; P:biological_process; C:cellular_component		no IPS match	0.5525	611	32.9782	-0.254672		0.721395		-0.121452		0.854616	1	0.0580768		-0.371872
Seq95675	---NA---		NA	-				108	124.97	-0.07534		0.449897		0.329273		0.85451	1	0.339555		0.242194
Seq60248	wings up isoform i		CG7178-RI	P:nuclear division; P:sarcomere organization; P:muscle cell cellular homeostasis; C:troponin complex; P:skeletal muscle tissue development; P:nervous system development; F:actin binding; P:cardiac muscle tissue development; C:nucleus; F:tropomyosin binding	-	SIGNAL_PEPTIDE_N_REGION (PHOBIUS); SIGNAL_PEPTIDE_C_REGION (PHOBIUS); CYTOPLASMIC_DOMAIN (PHOBIUS); NON_CYTOPLASMIC_DOMAIN (PHOBIUS); SIGNAL_PEPTIDE (PHOBIUS); TRANSMEMBRANE (PHOBIUS); SIGNAL_PEPTIDE_H_REGION (PHOBIUS); TMhelix (TMHMM)	0.8567	1351	53.8273	-0.220281		0.142736		0.490317		0.853334	1	0.330768		0.255325
Seq93452	low quality protein: prohormone-4-like		CG31221-RC	F:lipoprotein particle receptor activity; C:extracellular region	-	TMhelix (TMHMM)	0.8233	1798	12.8598	0.169621		0.471176		0.551762		0.853317		-0.136781		0.0735145
Seq2656	neutral ceramidase-like isoform x2		CG1471-RF	P:hatching behavior; P:photoreceptor cell maintenance; F:ceramidase activity; P:synaptic vesicle fusion to presynaptic membrane; C:extracellular region; C:cytoplasm; P:ceramide catabolic process	EC:3.5.1.23	IPR006823 (PFAM); IPR006823 (PANTHER); NON_CYTOPLASMIC_DOMAIN (PHOBIUS); SIGNAL_PEPTIDE_C_REGION (PHOBIUS); SIGNAL_PEPTIDE_N_REGION (PHOBIUS); SIGNAL_PEPTIDE (PHOBIUS); SIGNAL_PEPTIDE_H_REGION (PHOBIUS); SignalP-noTM (SIGNALP_EUK); SignalP-noTM (SIGNALP_GRAM_NEGATIVE)	0.8455	4191	1442.26	-0.159561		0.160055		0.533539		0.853154	1	-0.0647022		0.235373
Seq56000	probable cationic amino acid transporter-like		CG12531-RA	P:lipid metabolic process; F:cationic amino acid transmembrane transporter activity; P:amino acid transmembrane transport; P:growth; C:membrane	-	IPR002293 (PFAM); IPR029485 (PFAM); IPR002293 (PANTHER); PTHR11785:SF250 (PANTHER); NON_CYTOPLASMIC_DOMAIN (PHOBIUS); TRANSMEMBRANE (PHOBIUS); TRANSMEMBRANE (PHOBIUS); NON_CYTOPLASMIC_DOMAIN (PHOBIUS); TRANSMEMBRANE (PHOBIUS); NON_CYTOPLASMIC_DOMAIN (PHOBIUS); TRANSMEMBRANE (PHOBIUS); NON_CYTOPLASMIC_DOMAIN (PHOBIUS); NON_CYTOPLASMIC_DOMAIN (PHOBIUS); TRANSMEMBRANE (PHOBIUS); TRANSMEMBRANE (PHOBI…	0.718	2745	11.4528	-0.226782		-0.128567		0.754899		0.853114		0.108095		0.72228
Seq54384	---NA---		NA	-				1008	11.2897	-0.494007		0.487158		-0.128057		0.853108		-0.0716303		0.384898
Seq81347	multidrug resistance-associated protein 1-like isoform x3		CG6214-RG	-		no IPS match	0.614	1509	98.101	-0.421791		0.137359		0.293665		0.852815		0.365065		0.328055
Seq102469	---NA---		NA	-				363	53738.9	-0.000927239		-0.0218057		0.873064	1	0.852185	1	0.292144		-0.0626537
Seq83406	---NA---		NA	-				104	286.077	-0.510867		-0.0765467		0.417838		0.852158	1	0.678629		0.508308
Seq83056	PREDICTED: uncharacterized protein LOC101896122		NA	-			0.6	1074	10.9265	-0.576084		-0.680583		0.956453		0.851955		0.895969		0.659395
Seq111332	---NA---		NA	-				164	625.631	0.176984		1.12298		-0.0945002		0.851492		-0.0819049		0.0471644
Seq112094	malic enzyme isoform a		CG5889-RB	F:metal ion binding; F:malic enzyme activity; P:oxidation-reduction process; F:oxidoreductase activity; F:malate dehydrogenase (oxaloacetate-decarboxylating) activity; P:malate metabolic process; F:oxidoreductase activity, acting on the CH-OH group of donors, NAD or NADP as acceptor; F:NAD binding; C:mitochondrion; P:pyruvate metabolic process; F:malate dehydrogenase (oxaloacetate-decarboxylating…		no IPS match	0.495	206	39.752	-0.438871		0.153255		0.259046		0.851173	1	0.406458		0.200791
Seq60290	locomotion-related protein hikaru genki-like		CG2040-RC	C:extracellular region; P:cell adhesion; P:synaptic target recognition	-	no IPS match	0.718	2693	23.2729	-0.199026		0.23083		0.421191		0.851047	1	-0.0195175		0.228429
Seq95217	isoform j		CG43374-RJ	P:carbohydrate metabolic process; F:chitinase activity; C:extracellular region; F:chitin binding; P:chitin catabolic process	EC:3.2.1.14	Coil (COILS)	0.745	16400	832.951	-0.0397728		0.216448		0.594533		0.850754	1	0.0375594		0.259978
Seq101046	---NA---		NA	-				527	10.2257	-0.179067		0.205094		0.466293		0.850454		0.0162031		0.269953
Seq59930	transcription factor kayak-like		CG11405-RA	P:lipid homeostasis; F:sequence-specific DNA binding; F:protein binding; P:nervous system development; C:nucleus; P:immune response	-	SIGNAL_PEPTIDE_C_REGION (PHOBIUS); SIGNAL_PEPTIDE_N_REGION (PHOBIUS); SIGNAL_PEPTIDE (PHOBIUS); NON_CYTOPLASMIC_DOMAIN (PHOBIUS); SIGNAL_PEPTIDE_H_REGION (PHOBIUS)	0.6258	5228	597.536	0.05873		0.255519		0.653644		0.850432	1	0.00859054		0.152715
Seq3958	sensory neuron membrane protein 1-like		CG7422-RC	P:response to stimulus; F:transmembrane signaling receptor activity; C:plasma membrane; P:cell adhesion; C:integral to membrane	-		0.5895	2316	45.1478	0.0163879		0.0306713		0.836086	1	0.850369	1	0.0215466		0.283886
Seq2364	calcium-binding protein e63-1-like isoform x1		CG15855-RD	P:rhabdomere development; C:myosin V complex; P:positive regulation of NFAT protein import into nucleus; P:mitotic spindle organization; P:salivary gland cell autophagic cell death; P:actin filament-based movement; P:synaptic transmission; C:midbody; P:metarhodopsin inactivation; F:myosin VI head/neck binding; P:sensory perception of sound; P:male courtship behavior; P:kinetochore organization; P…	EC:2.7.11.17	TMhelix (TMHMM)	0.712	3265	157.33	-0.0851536		0.32005		0.445094		0.850298	1	-0.0343961		0.234683
Seq59024	isoform c		CG32369-RC	P:proteolysis; F:ATP-dependent peptidase activity; F:zinc ion binding		IPR001841 (SMART); PF15227 (PFAM); IPR013083 (G3DSA:3.30.40.GENE3D); PTHR23327 (PANTHER); PTHR23327:SF0 (PANTHER); IPR001841 (PROSITE_PROFILES); SSF57850 (SUPERFAMILY)	0.586	1940	65.1387	-0.205628		0.686706		-0.0423349		0.849998	1	0.165753		0.0440135
Seq80616	sphingomyelin phosphodiesterase-like		CG15533-RA	F:sphingomyelin phosphodiesterase activity; P:sphingomyelin catabolic process	EC:3.1.4.12	IPR004843 (PFAM); IPR029052 (G3DSA:3.60.21.GENE3D); PTHR10340:SF29 (PANTHER); PTHR10340 (PANTHER); IPR029052 (SUPERFAMILY)	0.6	976	1120.78	-0.0991626		0.188918		0.561864		0.849944	1	-0.185177		-0.0269757
Seq93243	---NA---		NA	-				1994	34.0238	0.0333813		0.234226		0.648542		0.849387	1	0.481268		0.144556
Seq93237	isoform a		CG18285-RA	F:calmodulin binding; C:cell cortex; F:myosin light chain binding	-	IPR000048 (SMART); G3DSA:1.20.5.190 (GENE3D); IPR000048 (PFAM); PTHR10699 (PANTHER); PTHR10699:SF11 (PANTHER); IPR000048 (PROSITE_PROFILES); IPR000048 (PROSITE_PROFILES); IPR027417 (SUPERFAMILY)	0.7938	1955	174.351	-0.147785		0.0446935		0.656583	1	0.849061	1	0.318358		0.33501
Seq94390	glyoxylate reductase hydroxypyruvate reductase-like		CG31674-RA	P:metabolic process; F:cofactor binding	-	SIGNAL_PEPTIDE_N_REGION (PHOBIUS); NON_CYTOPLASMIC_DOMAIN (PHOBIUS); SIGNAL_PEPTIDE_C_REGION (PHOBIUS); SIGNAL_PEPTIDE_H_REGION (PHOBIUS); SIGNAL_PEPTIDE (PHOBIUS); SignalP-TM (SIGNALP_GRAM_POSITIVE)	0.662	550	1040.87	-0.140977		0.256294		0.451073		0.848344	1	0.321802		0.0874763
Seq82776	cytidine deaminase-like		CG8353-RB	F:cytidine deaminase activity	EC:3.5.4.5	IPR002125 (PFAM); G3DSA:3.40.140.10 (GENE3D); IPR006262 (TIGRFAM); PTHR11644 (PANTHER); IPR016192 (PROSITE_PATTERNS); IPR016193 (SUPERFAMILY)	0.6487	867	168.448	0.866839		-0.465645		2.18056	1	0.848073		-0.922973		-0.681331
Seq60300	---NA---		NA	-				1519	21.4124	0.462931		0.276556		1.03393	1	0.847554	1	-0.393183		-0.644074
Seq110820	microtubule-associated protein futsch-like		CG6043-RF	-		no IPS match	0.7217	2078	2271.61	-0.0349813		0.431581		0.380106		0.846669	1	-0.0431319		0.126401
Seq113123	---NA---		NA	-				320	21.5668	0.298033		0.746956		0.397709		0.846632		-0.103342		-0.113161
Seq92944	---NA---		NA	-				1087	13.4105	-0.343443		0.134245		0.368657		0.846345		-0.153587		0.279618
Seq91151	---NA---		NA	-				371	267.998	-0.334125		0.0249411		0.486848		0.845915	1	0.307951		0.237283
Seq108712	unc- isoform d		CG31332-RD	P:photoreceptor cell axon guidance; F:actin binding; P:cytoskeleton organization; F:zinc ion binding	-	no IPS match	0.7307	149	38.6184	-0.13087		0.257353		0.457686		0.845909	1	-0.10487		0.18244
Seq3014	---NA---		NA	-		NON_CYTOPLASMIC_DOMAIN (PHOBIUS); TRANSMEMBRANE (PHOBIUS); CYTOPLASMIC_DOMAIN (PHOBIUS); TMhelix (TMHMM)		1964	82.9953	-0.460835		-0.0227112		0.407493		0.845617	1	0.45945		0.498798
Seq96264	endothelin-converting enzyme-like 1-like		CG9507-RA	F:metalloendopeptidase activity; P:proteolysis	EC:3.4.24	no IPS match	0.885	111	13.2046	-0.0694539		-0.186244		0.96202		0.84523		0.652728		0.625337
Seq104158	---NA---		NA	-				129	13.8881	-0.619574		0.0823651		0.141791		0.84373		0.602421		0.312009
Seq112301	---NA---		NA	-				280	168.527	-0.0367131		0.270842		0.536147		0.843701	1	0.234433		0.311772
Seq80764	udp-glucuronosyltransferase 2a3-like		NA	F:transferase activity; P:metabolic process; F:transferase activity, transferring hexosyl groups; F:transferase activity, transferring glycosyl groups; F:glucuronosyltransferase activity; F:2-hydroxyacylsphingosine 1-beta-galactosyltransferase activity		SIGNAL_PEPTIDE_H_REGION (PHOBIUS); SIGNAL_PEPTIDE_N_REGION (PHOBIUS); SIGNAL_PEPTIDE (PHOBIUS); NON_CYTOPLASMIC_DOMAIN (PHOBIUS); SIGNAL_PEPTIDE_C_REGION (PHOBIUS); SignalP-TM (SIGNALP_GRAM_POSITIVE); SSF53756 (SUPERFAMILY)	0.5895	1297	37.6086	-0.343556		0.158189		0.341899		0.843644	1	0.237208		0.0601769
Seq60157	---NA---		NA	-				1342	740.033	-0.536804		1.64929		-1.34271		0.843386		-0.020318		0.507587
Seq79573	general odorant-binding protein 99a-like		CG31558-RA	F:odorant binding; P:sensory perception of chemical stimulus; C:extracellular region	-	IPR006170 (SMART); IPR006170 (PFAM); IPR023316 (G3DSA:1.10.238.GENE3D); PTHR11857 (PANTHER); PTHR11857:SF5 (PANTHER); SIGNAL_PEPTIDE_N_REGION (PHOBIUS); SIGNAL_PEPTIDE (PHOBIUS); SIGNAL_PEPTIDE_C_REGION (PHOBIUS); NON_CYTOPLASMIC_DOMAIN (PHOBIUS); SIGNAL_PEPTIDE_H_REGION (PHOBIUS); SignalP-noTM (SIGNALP_GRAM_NEGATIVE); SignalP-noTM (SIGNALP_EUK); IPR023316 (SUPERFAMILY)	0.594	965	1344.15	-0.503806		-0.261066		0.6005	1	0.843241	1	0.648142	1	0.555455
Seq103172	---NA---		NA	-				118	12.84	0.0393719		1.17742		-0.296049		0.841999		0.319193		0.546651
Seq113019	---NA---		NA	-				253	1012.04	-0.50977		0.0443718		0.287827		0.841969	1	0.425937		0.538899
Seq111843	isoform x		NA	P:negative regulation of transcription from RNA polymerase II promoter; P:lateral inhibition; C:Rb-E2F complex; P:eggshell chorion gene amplification; F:RNA polymerase II core promoter proximal region sequence-specific DNA binding transcription factor activity involved in positive regulation of transcription; P:growth; P:chitin-based embryonic cuticle biosynthetic process; P:open tracheal system …	-	no IPS match	0.6981	170	16.1038	-0.614525		0.162035		0.0652638		0.841824		0.562943		0.368543
Seq61974	---NA---		NA	-				111	2428.41	-0.104049		-0.12417		0.861884	1	0.841763	1	0.447721		-0.0618707
Seq108871	---NA---		NA	-				150	35.3772	-0.480349		0.544784		-0.183492		0.84164	1	0.567892		0.185393
Seq2499	rim-binding isoform e		CG43073-RE	P:compound eye photoreceptor fate commitment; F:RNA polymerase II core promoter sequence-specific DNA binding transcription factor activity involved in preinitiation complex assembly; P:larval central nervous system remodeling; P:autophagy; F:TBP-class protein binding RNA polymerase II transcription factor activity involved in preinitiation complex assembly; C:presynaptic cytoskeletal matrix asse…	-	IPR001452 (SMART); IPR003961 (SMART); IPR011511 (PFAM); IPR013783 (G3DSA:2.60.40.GENE3D); PF14604 (PFAM); IPR013783 (G3DSA:2.60.40.GENE3D); IPR013783 (G3DSA:2.60.40.GENE3D); G3DSA:2.30.30.40 (GENE3D); PTHR14234:SF10 (PANTHER); PTHR14234 (PANTHER); IPR003961 (PROSITE_PROFILES); IPR001452 (PROSITE_PROFILES); IPR001452 (PROSITE_PROFILES); IPR003961 (PROSITE_PROFILES); IPR003961 (PROSITE_PROFILES); I…	0.8494	3731	19.8293	-0.192175		0.41899		0.229663		0.840829		-0.308852		0.356819
Seq92856	venom allergen 3-like		CG9538-RC	C:extracellular region	-	IPR002413 (PRINTS); IPR001283 (PIRSF); IPR001283 (SMART); IPR014044 (PFAM); IPR014044 (G3DSA:3.40.33.GENE3D); PTHR10334:SF4 (PANTHER); IPR001283 (PANTHER); SIGNAL_PEPTIDE_H_REGION (PHOBIUS); NON_CYTOPLASMIC_DOMAIN (PHOBIUS); SIGNAL_PEPTIDE_N_REGION (PHOBIUS); SIGNAL_PEPTIDE (PHOBIUS); SIGNAL_PEPTIDE_C_REGION (PHOBIUS); SignalP-noTM (SIGNALP_GRAM_NEGATIVE); SignalP-noTM (SIGNALP_EUK); IPR014044 (S…	0.6745	968	3838.48	-0.0971871		0.434238		0.309294		0.840719	1	0.186551		0.0263072
Seq66258	---NA---		CG18290-RB	-				129	16.4184	-0.134294		0.277209		0.429167		0.84067		0.331413		0.221261
Seq5714	---NA---		NA	-				3296	25.2046	0.157707		0.00568366		0.991941	1	0.839918	1	0.149285		0.240896
Seq103044	---NA---		NA	-				102	18.3346	0.042472		0.297344		0.58483		0.839703		-0.366017		-0.458162
Seq79229	chemosensory protein a 87a		NA	F:molecular_function; P:sensory perception of chemical stimulus; C:extracellular region		SignalP-TM (SIGNALP_GRAM_POSITIVE)	0.532	797	35.7375	-0.574317		-0.184792		0.449897		0.839422	1	0.811708	1	0.55487
Seq95279	---NA---		NA	-				103	42.1095	-0.308656		0.64998		-0.119425		0.839211		0.545351		0.028487
Seq104636	---NA---		NA	-				162	20.8497	0.00958145		1.21348		-0.36481		0.839091		-0.297808		-0.580555
Seq108155	---NA---		NA	-				139	12.2955	-0.351047		0.373203		0.114828		0.839079		0.183688		0.207317
Seq104517	---NA---		NA	-				149	38.6981	-0.185055		0.510992		0.14213		0.838178		0.572966		0.191782
Seq110469	---NA---		NA	-				604	29.9482	-0.0239921		0.428017		0.386106		0.838115	1	-0.510144		0.251212
Seq80699	---NA---		NA	-				1786	146.165	0.145744		0.375458		0.60799	1	0.837704	1	0.0392024		0.00129372
Seq59052	synaptic vesicle glycoprotein 2b-like		CG31272-RA	P:lipid metabolic process; P:lateral inhibition; F:lipase activity; C:synaptic vesicle membrane; P:transmembrane transport; C:integral to membrane; F:transporter activity	EC:3.1.1	G3DSA:1.20.1250.20 (GENE3D); PTHR24064:SF171 (PANTHER); PTHR24064 (PANTHER); CYTOPLASMIC_DOMAIN (PHOBIUS); CYTOPLASMIC_DOMAIN (PHOBIUS); TRANSMEMBRANE (PHOBIUS); TRANSMEMBRANE (PHOBIUS); TRANSMEMBRANE (PHOBIUS); NON_CYTOPLASMIC_DOMAIN (PHOBIUS); TRANSMEMBRANE (PHOBIUS); CYTOPLASMIC_DOMAIN (PHOBIUS); NON_CYTOPLASMIC_DOMAIN (PHOBIUS); TRANSMEMBRANE (PHOBIUS); CYTOPLASMIC_DOMAIN (PHOBIUS); NON_CYTOP…	0.6905	2110	68.2871	-0.486529		-0.373836		0.724742	1	0.837435	1	0.209955		-0.178628
Seq111423	low quality protein: synapsin-like		CG3985-RA	C:focal adhesion; P:optomotor response; P:positive regulation of gene silencing by miRNA; C:neuromuscular junction; P:behavioral response to ethanol; P:detection of light stimulus involved in visual perception; P:memory; P:olfactory learning; P:energy homeostasis; P:positive regulation of synaptic growth at neuromuscular junction; P:male courtship behavior; C:extracellular region; F:cytoskeletal …	-	IPR020898 (PFAM); IPR016185 (G3DSA:3.40.50.GENE3D); IPR013816 (G3DSA:3.30.470.GENE3D); IPR001359 (PANTHER)	0.9545	166	24.3278	0.0138405		0.131974		0.719259		0.837392	1	0.234376		-0.0189685
Seq56519	isoform b		NA	-		NON_CYTOPLASMIC_DOMAIN (PHOBIUS); CYTOPLASMIC_DOMAIN (PHOBIUS); TRANSMEMBRANE (PHOBIUS)	0.56	719	1083.01	0.0641196		0.447809		0.453423		0.837113	1	-0.0978629		-0.111303
Seq58498	---NA---		NA	-				710	100.809	-0.251157		-0.157982		0.743601	1	0.836776	1	0.346463		0.379806
Seq98132	---NA---		NA	-				178	133.17	0.203612		-0.0484662		1.08884	1	0.836764		0.0419012		-0.0867766
Seq109027	---NA---		NA	-				153	10.5266	0.22371		0.915989		0.143345		0.835624		-0.278875		-0.292705
Seq93222	---NA---		NA	-				1839	22.0088	-0.328704		0.122833		0.382863		0.8344		0.500602		0.550441
Seq56875	isoform f		CG18408-RT	P:neuropeptide signaling pathway; P:elevation of cytosolic calcium ion concentration; C:focal adhesion; P:rhabdomere development; F:vinculin binding; C:rough endoplasmic reticulum; P:instar larval development; P:mitotic sister chromatid segregation; C:P granule; P:wing disc dorsal/ventral pattern formation; P:oocyte microtubule cytoskeleton polarization; F:adenylate cyclase binding; P:RNA interfe…	-	SIGNAL_PEPTIDE_C_REGION (PHOBIUS); SIGNAL_PEPTIDE_H_REGION (PHOBIUS); CYTOPLASMIC_DOMAIN (PHOBIUS); SIGNAL_PEPTIDE_N_REGION (PHOBIUS); SIGNAL_PEPTIDE (PHOBIUS); NON_CYTOPLASMIC_DOMAIN (PHOBIUS); TRANSMEMBRANE (PHOBIUS); SignalP-TM (SIGNALP_EUK); TMhelix (TMHMM); TMhelix (TMHMM)	0.8035	3884	128.324	-0.39094		0.200251		0.243161		0.834353	1	0.347652		0.268351
Seq109899	---NA---		NA	-				282	15.2913	-0.214608		0.607976		0.0117487		0.834332		0.0291364		-0.153993
Seq100086	---NA---		NA	-				310	66.531	-0.987547		-0.265408		0.111924		0.834063		1.37132	1	0.57966
Seq110787	myosin heavy muscle-like isoform x11		CG17927-RM	-		SIGNAL_PEPTIDE (PHOBIUS); SIGNAL_PEPTIDE_N_REGION (PHOBIUS); SIGNAL_PEPTIDE_C_REGION (PHOBIUS); NON_CYTOPLASMIC_DOMAIN (PHOBIUS); SIGNAL_PEPTIDE_H_REGION (PHOBIUS); SignalP-noTM (SIGNALP_EUK)	0.7525	736	189.078	-0.217371		0.299151		0.317294		0.833816	1	0.174884		0.23234
Seq79869	---NA---		NA	-				1241	10.9698	-0.794857		-0.247732		0.28616		0.833284		0.388064		0.490733
Seq1671	---NA---		NA	-		no IPS match		3517	24.6296	0.143895		0.442924		0.53424		0.833269		-0.127359		-0.183303
Seq2579	dihydropyrimidine dehydrogenase		CG2194-RC	P:oxidation-reduction process; F:iron-sulfur cluster binding; F:dihydroorotate oxidase activity; F:electron carrier activity; F:dihydropyrimidine dehydrogenase (NADP+) activity; F:dihydrouracil dehydrogenase (NAD+) activity; P:UMP biosynthetic process; P:'de novo' pyrimidine nucleobase biosynthetic process; C:cytoplasm	EC:1.3.3.1; EC:1.3.1.2; EC:1.3.1.1	PR00419 (PRINTS); IPR005720 (TIGRFAM); G3DSA:3.30.70.20 (GENE3D); G3DSA:3.50.50.60 (GENE3D); IPR012135 (PFAM); G3DSA:1.10.1060.10 (GENE3D); G3DSA:3.50.50.60 (GENE3D); IPR013785 (G3DSA:3.20.20.GENE3D); PF14697 (PFAM); PF13450 (PFAM); IPR028261 (PFAM); PTHR11938 (PANTHER); PTHR11938:SF6 (PANTHER); IPR017900 (PROSITE_PATTERNS); IPR001295 (PROSITE_PATTERNS); IPR017896 (PROSITE_PROFILES); IPR017896 (P…	0.623	3456	2045.92	-1.03571	-1	-0.501046		0.298355		0.833021	1	1.0349	1	0.787011	1
Seq96203	---NA---		NA	-				110	24.3998	-0.727433		0.20562		-0.100106		0.832947		0.220574		0.29707
Seq111003	phosphatidylinositol 4-phosphate 3-kinase c2 domain-containing subunit beta-like		CG11621-RE	F:Rab GTPase binding; P:phagocytosis; F:phosphatidylinositol-4,5-bisphosphate 3-kinase activity; F:phospholipid binding; F:1-phosphatidylinositol-3-kinase activity; P:cortical actin cytoskeleton organization; P:phosphatidylinositol phosphorylation; C:endosome membrane; F:1-phosphatidylinositol-4-phosphate 3-kinase activity; P:response to DNA damage stimulus	EC:2.7.1.137; EC:2.7.1.153; EC:2.7.1.154	no IPS match	0.6243	670	34.0076	-0.306252		0.728138		-0.201583		0.832807	1	0.246905		0.382648
Seq94484	collagen alpha-1 chain-like isoform x2		CG4145-RC	P:dorsal closure; C:collagen type IV; P:oviduct morphogenesis; F:extracellular matrix structural constituent	-	SIGNAL_PEPTIDE_C_REGION (PHOBIUS); SIGNAL_PEPTIDE_H_REGION (PHOBIUS); NON_CYTOPLASMIC_DOMAIN (PHOBIUS); SIGNAL_PEPTIDE (PHOBIUS); SIGNAL_PEPTIDE_N_REGION (PHOBIUS); SignalP-TM (SIGNALP_GRAM_POSITIVE); SignalP-noTM (SIGNALP_EUK); SignalP-noTM (SIGNALP_GRAM_NEGATIVE)	0.7213	523	162.88	-0.628234		-0.226145		0.430596		0.832685	1	0.659088		0.531552
Seq57715	isoform b		CG13102-RB	-		no IPS match	0.6586	351	451.49	-0.0459958		0.444559		0.341852		0.832407	1	-0.144456		0.0152804
Seq59688	GA19006		NA	-			0.6325	1749	1354.98	-0.224194		-0.0736113		0.681769	1	0.832351	1	0.266866		0.289692
Seq94505	---NA---		NA	-				800	21.4664	0.00747086		0.55502		0.284795		0.832344		0.115282		-0.0328644
Seq94284	---NA---		NA	-				3050	1694.22	-0.145803		0.100718		0.58581	1	0.832331	1	0.262128		0.0367074
Seq109385	---NA---		NA	-				225	61.1086	0.02029		-0.0271234		0.879095	1	0.831681	1	0.102474		0.0233234
Seq102799	isoform a		NA	F:receptor binding; P:positive regulation of biological process; P:immune response; P:defense response to fungus; P:regulation of response to stimulus; P:oocyte dorsal/ventral axis specification; P:regulation of cellular process	-	TRANSMEMBRANE (PHOBIUS); CYTOPLASMIC_DOMAIN (PHOBIUS); NON_CYTOPLASMIC_DOMAIN (PHOBIUS); TMhelix (TMHMM)	0.52	1327	82.5713	-0.430041		0.164372		0.236864		0.831277	1	0.574168		0.142659
Seq2647	---NA---		NA	-		no IPS match		650	43.8531	0.268551		0.589281		0.510424		0.831154	1	0.154254		-0.113402
Seq92898	---NA---		NA	-				1017	11.0987	0.322272		0.468822		0.684123		0.830672		-0.298094		0.124223
Seq59862	ankyrin isoform u		CG42734-RU	F:cytoskeletal protein binding; P:axon extension; P:cytoskeletal anchoring at plasma membrane; P:neuromuscular junction development; P:microtubule cytoskeleton organization; C:terminal bouton; P:negative regulation of neuromuscular synaptic transmission; P:neuron cellular homeostasis; C:presynaptic membrane; C:neuromuscular junction; P:signal transduction; F:structural constituent of cytoskeleton…	-	no IPS match	0.7485	3734	77.8175	-0.0261698		0.104113		0.700243	1	0.830526	1	0.266438		0.102309
Seq112867	protein homolog isoform x10		CG11949-RB	P:cytoskeleton organization; C:smooth septate junction; F:structural molecule activity; P:establishment or maintenance of cell polarity; F:neuropeptide hormone activity; P:maintenance of imaginal disc-derived wing hair orientation; P:behavioral response to ethanol; P:neuropeptide signaling pathway; P:chitin-based embryonic cuticle biosynthetic process; P:adult somatic muscle development; P:septat…	-	no IPS match	0.8647	188	49.51	-0.261424		0.411557		0.157122		0.830103	1	0.135671		0.163648
Seq93442	multidrug resistance-associated protein 1-like isoform x6		CG6214-RP	F:ATPase activity, coupled to transmembrane movement of substances; C:integral to membrane; P:transport; P:ATP catabolic process; F:nucleotide binding; F:nucleoside-triphosphatase activity; F:ATP binding; F:ATPase activity; P:transmembrane transport		no IPS match	0.567	2028	132.07	-0.265529		0.208552		0.355783		0.829864		0.291373		0.212444
Seq1953	---NA---		NA	-		SIGNAL_PEPTIDE_N_REGION (PHOBIUS); SIGNAL_PEPTIDE_H_REGION (PHOBIUS); SIGNAL_PEPTIDE_C_REGION (PHOBIUS); NON_CYTOPLASMIC_DOMAIN (PHOBIUS); SIGNAL_PEPTIDE (PHOBIUS); SignalP-noTM (SIGNALP_EUK); SignalP-TM (SIGNALP_GRAM_NEGATIVE); SignalP-TM (SIGNALP_GRAM_POSITIVE); TMhelix (TMHMM); TMhelix (TMHMM)		532	658.477	-0.529822		0.0413471		0.258598		0.829767	1	0.61162		0.483364
Seq79074	---NA---		NA	-				735	20.9721	0.379134		0.811168		0.397678		0.829712		0.37053		-0.226446
Seq90927	---NA---		NA	-				344	43.026	0.23909		0.443219		0.625308		0.829437	1	-0.0039385		-0.297742
Seq95188	probable beta-glucosidase btge-like		NA	P:cold acclimation; F:molecular_function; P:biological_process; C:cellular_component		IPR007931 (PFAM); SIGNAL_PEPTIDE_C_REGION (PHOBIUS); SIGNAL_PEPTIDE (PHOBIUS); NON_CYTOPLASMIC_DOMAIN (PHOBIUS); SIGNAL_PEPTIDE_N_REGION (PHOBIUS); SIGNAL_PEPTIDE_H_REGION (PHOBIUS); SignalP-noTM (SIGNALP_EUK); TMhelix (TMHMM)	0.492	2511	612.264	-0.0889823		0.468779		0.271627		0.829389	1	0.0552585		0.285744
Seq110642	---NA---		NA	-				2278	43.3528	-0.630183		0.344321		-0.145308		0.829196	1	-0.0136027		0.428692
Seq94003	myosin binding isoform k		CG32156-RK	C:apical junction complex; P:axon extension; P:dorsal closure; P:imaginal disc-derived wing hair organization; P:germline ring canal formation; C:myosin phosphatase complex; C:apical cortex; F:myosin phosphatase activity; F:myosin binding; P:oogenesis; P:regulation of compound eye photoreceptor development	-	TRANSMEMBRANE (PHOBIUS); NON_CYTOPLASMIC_DOMAIN (PHOBIUS); SIGNAL_PEPTIDE_N_REGION (PHOBIUS); SIGNAL_PEPTIDE (PHOBIUS); NON_CYTOPLASMIC_DOMAIN (PHOBIUS); CYTOPLASMIC_DOMAIN (PHOBIUS); TRANSMEMBRANE (PHOBIUS); SIGNAL_PEPTIDE_C_REGION (PHOBIUS); SIGNAL_PEPTIDE_H_REGION (PHOBIUS); TMhelix (TMHMM)	0.6	1696	24.152	0.123326		0.135572		0.816583		0.828829		0.16186		0.0291623
Seq80424	isoform d-like		CG34157-RD	F:sequence-specific DNA binding transcription factor activity; P:regulation of synaptic activity; P:establishment of cell polarity; P:oocyte anterior/posterior axis specification; P:axon guidance; C:basal plasma membrane; P:imaginal disc-derived wing vein specification; F:structural molecule activity; P:actin cytoskeleton reorganization; C:neuromuscular junction; F:WW domain binding; C:T-tubule; …	-	Coil (COILS); Coil (COILS)	0.64	3047	32.8816	-0.109349		-0.0399133		0.759357		0.828792		0.188252		0.450463
Seq3533	---NA---		NA	-				1200	19.5529	-0.848267		0.414506		-0.434736		0.828037		0.794764		0.387881
Seq103482	---NA---		NA	-				125	37.3251	-0.405404		0.554729		-0.132347		0.827786	1	0.606159		0.088585
Seq88445	---NA---		NA	-				192	10.1522	-0.441858		0.96261		-0.577227		0.827241		0.246598		0.549124
Seq107798	glutamate receptor kainate 2-like		CG6992-RI	F:extracellular-glutamate-gated ion channel activity; P:establishment of protein localization; P:ion transport; P:regulation of synaptic activity; P:positive regulation of synaptic transmission, glutamatergic; C:neuromuscular junction; C:postsynaptic membrane; P:positive regulation of neuromuscular synaptic transmission; F:kainate selective glutamate receptor activity; C:ionotropic glutamate rece…	-	IPR019594 (SMART); IPR001320 (SMART); G3DSA:1.10.287.70 (GENE3D); IPR019594 (PFAM); G3DSA:3.40.190.10 (GENE3D); IPR001320 (PFAM); G3DSA:3.40.50.2300 (GENE3D); PTHR18966 (PANTHER); PTHR18966:SF141 (PANTHER); TRANSMEMBRANE (PHOBIUS); NON_CYTOPLASMIC_DOMAIN (PHOBIUS); CYTOPLASMIC_DOMAIN (PHOBIUS); NON_CYTOPLASMIC_DOMAIN (PHOBIUS); TRANSMEMBRANE (PHOBIUS); CYTOPLASMIC_DOMAIN (PHOBIUS); TRANSMEMBRANE …	0.6275	2856	280.262	-0.385753		-0.197914		0.638316	1	0.826155	1	0.291219		0.461002
Seq94813	---NA---		NA	-				927	12.873	0.0789033		0.757547		0.147251		0.825894		0.488125		0.335485
Seq93065	---NA---		NA	-				1323	22.0781	-0.145874		0.385157		0.294649		0.82568		0.175355		0.502009
Seq113403	isoform b		CG42525-RB	C:extracellular region; P:chitin metabolic process; F:chitin binding	-	SIGNAL_PEPTIDE_C_REGION (PHOBIUS); SIGNAL_PEPTIDE (PHOBIUS); SIGNAL_PEPTIDE_N_REGION (PHOBIUS); SIGNAL_PEPTIDE_H_REGION (PHOBIUS); NON_CYTOPLASMIC_DOMAIN (PHOBIUS); IPR002557 (PROSITE_PROFILES); IPR002557 (SUPERFAMILY)	0.5363	1364	124.402	-0.226403		0.277082		0.321182		0.824667	1	0.429583		0.140549
Seq97839	---NA---		NA	-				173	41.6351	-0.244845		0.173885		0.405846		0.824576	1	0.00568159		0.0469195
Seq96874	---NA---		NA	-				166	29.4086	-0.0337632		0.0539882		0.736255		0.824006	1	0.0625259		0.102868
Seq103360	---NA---		NA	-				123	101.742	0.170392		0.626243		0.368141		0.823992	1	-0.169077		0.246854
Seq110487	---NA---		NA	-				662	11.5216	0.439556		0.666118		0.597365		0.823928		0.0460382		-0.486594
Seq93192	---NA---		NA	-				1725	153.139	0.00654657		0.319226		0.511218		0.823897	1	0.228469		0.227362
Seq102457	cgmp-dependent protein isozyme 1-like		NA	F:ATP binding; F:cGMP-dependent protein kinase activity; P:protein phosphorylation; F:protein serine/threonine kinase activity		Coil (COILS)	0.5425	2309	114.886	-0.0344178		0.691757	1	0.0977088		0.823884	1	-0.107977		-0.249799
Seq58187	---NA---		NA	-				458	170.684	-0.278705		-0.0683179		0.613333	1	0.82372	1	0.367153		0.339234
Seq58938	adenylate cyclase type 8-like		CG10564-RD	P:response to trehalose stimulus; P:determination of adult lifespan; P:sleep; P:cyclic nucleotide biosynthetic process; P:response to sucrose stimulus; P:behavioral response to ethanol; F:calcium- and calmodulin-responsive adenylate cyclase activity; C:integral to membrane; P:molting cycle, chitin-based cuticle; P:short-term memory; P:axon extension; P:neuromuscular junction development; P:condit…	-	IPR001054 (SMART); IPR009398 (PFAM); IPR001054 (PFAM); IPR001054 (G3DSA:3.30.70.GENE3D); PTHR11920 (PANTHER); PTHR11920:SF236 (PANTHER); TRANSMEMBRANE (PHOBIUS); TRANSMEMBRANE (PHOBIUS); NON_CYTOPLASMIC_DOMAIN (PHOBIUS); TRANSMEMBRANE (PHOBIUS); TRANSMEMBRANE (PHOBIUS); CYTOPLASMIC_DOMAIN (PHOBIUS); TRANSMEMBRANE (PHOBIUS); CYTOPLASMIC_DOMAIN (PHOBIUS); TRANSMEMBRANE (PHOBIUS); NON_CYTOPLASMIC_DO…	0.72	4823	31.5824	-0.21355		0.228086		0.38192		0.823557	1	0.153406		0.300736
Seq38010	---NA---		NA	-				207	19.1576	-0.435332		-0.142183		0.530171		0.82332		0.303937		0.500036
Seq81562	---NA---		NA	-				305	89.1291	0.220863		0.539007		0.505035		0.823179	1	-0.000174999		0.183128
Seq93206	---NA---		NA	-				1781	11.1179	-0.219161		0.620466		-0.0166496		0.822977		0.18846		-0.256012
Seq108537	muscle m-line assembly protein unc-89-like isoform x1		NA	F:structural constituent of cytoskeleton; F:calmodulin-dependent protein kinase activity; C:microtubule associated complex; F:myosin light chain kinase activity; P:protein phosphorylation; F:nucleotide binding	EC:2.7.11.18; EC:2.7.11.17	no IPS match	0.7373	148	35.8791	-0.16892		-0.0483814		0.702185		0.822723	1	-0.0100617		0.455126
Seq112873	---NA---		NA	-				189	31.3632	0.376428		1.10146	1	0.0970833		0.822118		-0.207428		-0.150033
Seq113080	---NA---		NA	-				297	21.8633	-0.433648		0.330986		0.0573493		0.821983		-0.201963		0.270724
Seq101620	---NA---		NA	-				1092	14.5519	-0.176923		-0.286585		0.931606		0.821944		0.479262		-0.167765
Seq53012	lectin subunit alpha-like		CG13086-RA	-		IPR016186 (G3DSA:3.10.100.GENE3D); SIGNAL_PEPTIDE_H_REGION (PHOBIUS); SIGNAL_PEPTIDE_N_REGION (PHOBIUS); SIGNAL_PEPTIDE (PHOBIUS); SIGNAL_PEPTIDE_C_REGION (PHOBIUS); NON_CYTOPLASMIC_DOMAIN (PHOBIUS); IPR001304 (PROSITE_PROFILES); SignalP-noTM (SIGNALP_EUK); IPR016187 (SUPERFAMILY)	0.5	700	121.904	-0.383264		0.18874		0.249929		0.821932	1	0.150231		0.279914
Seq113252	isoform b		CG13102-RB	-		CYTOPLASMIC_DOMAIN (PHOBIUS); NON_CYTOPLASMIC_DOMAIN (PHOBIUS); TRANSMEMBRANE (PHOBIUS)	0.5556	452	1403.39	-0.0285294		0.444933		0.348397		0.821859	1	0.028027		0.0256663
Seq112199	---NA---		NA	-				258	639.46	0.026892		0.538261		0.310201		0.82157	1	0.089303		-0.104873
Seq95252	---NA---		NA	-				102	16.3233	0.655527		0.811886		0.66503		0.821388		-0.230612		0.180847
Seq82401	isoform b		CG9498-RA	F:transferase activity, transferring phosphorus-containing groups	-	PTHR11012:SF9 (PANTHER); PTHR11012 (PANTHER)	0.604	1405	77.2145	-0.0978445		0.708913		0.0143975		0.821155	1	0.126686		0.0469767
Seq94612	collagen alpha-1 chain-like isoform x2		CG4145-RC	P:dorsal closure; P:Malpighian tubule morphogenesis; P:skeletal muscle tissue development; P:oviduct morphogenesis; P:anterior Malpighian tubule development; C:lipid particle; C:collagen type IV	-	IPR001442 (SMART); IPR001442 (PFAM); IPR001442 (G3DSA:2.170.240.GENE3D); IPR008160 (PFAM); PTHR24023 (PANTHER); PTHR24023:SF426 (PANTHER); IPR001442 (PROSITE_PROFILES); IPR016187 (SUPERFAMILY); IPR016187 (SUPERFAMILY)	0.6515	5236	24109.3	-0.482489		-0.25551		0.594136	1	0.821115	1	0.567972		0.532261
Seq107440	isoform b		CG32264-RB	-		no IPS match	0.6433	903	29.1409	-0.567749		0.165811		0.0875378		0.821097		0.529731		0.271232
Seq62361	---NA---		NA	-				112	1539.58	-0.0919036		-0.159046		0.888089	1	0.820947	1	0.309433		-0.0950668
Seq103894	---NA---		NA	-				128	22.096	-0.412025		0.046429		0.362348		0.820801		0.829989		0.505153
Seq58017	microtubule-associated protein futsch-like		CG6043-RL	-		Coil (COILS); Coil (COILS)	0.744	2122	3619.02	0.0113499		0.40774		0.423925		0.820314		-0.0294691		0.0771625
Seq110801	probable cytochrome p450 9f2-like	cyp9f2	CG3616-RA	P:wing disc development; F:metal ion binding; F:oxidoreductase activity; F:electron carrier activity; C:intracellular membrane-bounded organelle; C:membrane	-	IPR001128 (G3DSA:1.10.630.GENE3D); SIGNAL_PEPTIDE_N_REGION (PHOBIUS); SIGNAL_PEPTIDE_H_REGION (PHOBIUS); NON_CYTOPLASMIC_DOMAIN (PHOBIUS); SIGNAL_PEPTIDE_C_REGION (PHOBIUS); SIGNAL_PEPTIDE (PHOBIUS); SignalP-TM (SIGNALP_GRAM_POSITIVE); SignalP-noTM (SIGNALP_EUK)	0.6375	458	345.545	-0.140672		0.0949559		0.584171		0.819799	1	0.131494		0.142187
Seq112382	---NA---		NA	-				304	67.1623	-0.235494		0.206029		0.378208		0.819731	1	0.128705		0.390152
Seq78541	---NA---		NA	-				596	42.86	-0.128732		0.634203		0.056346		0.819281	1	0.356999		0.210021
Seq101435	---NA---		NA	-				786	50.0499	0.0586503		0.330927		0.546919		0.819195	1	-0.200898		-0.0888698
Seq94446	Fruitless		CG14307-RK	P:central nervous system development; P:sex determination; F:nucleic acid binding; P:male courtship behavior, orientation prior to leg tapping and wing vibration; P:mating behavior, sex discrimination; P:aggressive behavior; F:metal ion binding; P:male courtship behavior, veined wing generated song production; P:muscle organ development; P:copulation; P:male sex differentiation; F:sequence-specif…	-	no IPS match	0.8055	6313	302.994	-0.0769243		0.0889314		0.652606	1	0.818462	1	0.106645		0.281226
Seq58705	isoform j		CG43374-RJ	P:carbohydrate metabolic process; F:chitinase activity; C:extracellular region; F:chitin binding; P:chitin catabolic process	EC:3.2.1.14	IPR002557 (SMART); IPR011583 (SMART); IPR002557 (PFAM); IPR029070 (G3DSA:3.10.50.GENE3D); IPR001223 (PFAM); IPR013781 (G3DSA:3.20.20.GENE3D); IPR002557 (G3DSA:2.170.140.GENE3D); PTHR11177:SF133 (PANTHER); PTHR11177 (PANTHER); IPR001579 (PROSITE_PATTERNS); SIGNAL_PEPTIDE_H_REGION (PHOBIUS); SIGNAL_PEPTIDE (PHOBIUS); SIGNAL_PEPTIDE_N_REGION (PHOBIUS); NON_CYTOPLASMIC_DOMAIN (PHOBIUS); SIGNAL_PEPTID…	0.745	16328	814.116	-0.118486		0.216575		0.483355		0.818416	1	-0.0425078		0.262524
Seq2525	---NA---		NA	-		CYTOPLASMIC_DOMAIN (PHOBIUS); TRANSMEMBRANE (PHOBIUS); NON_CYTOPLASMIC_DOMAIN (PHOBIUS)		1257	60.0168	-0.11913		0.36967		0.3295		0.8183	1	0.255003		0.183845
Seq111831	ion transport peptide-like isoform x2		CG13586-RE	C:extracellular region; P:neuropeptide signaling pathway; F:neuropeptide hormone activity; P:lateral inhibition	-	IPR001166 (PFAM); IPR001166 (G3DSA:1.10.2010.GENE3D); IPR018251 (PROSITE_PATTERNS); IPR001166 (SUPERFAMILY)	0.8228	170	10.9071	0.0552237		0.711937		0.161453		0.818166		-0.398299		0.285211
Seq3410	alpha-tocopherol transfer isoform x2		CG31826-RB	P:transport; C:intracellular; F:transporter activity; C:Arp2/3 protein complex; F:retinal binding			0.457	1509	68.1079	-0.334387		0.275898		0.207725		0.81801	1	0.389378		0.216819
Seq58809	isoform g		CG7337-RG	-		Coil (COILS); Coil (COILS); Coil (COILS)	0.696	2794	14.1586	-0.116049		0.229283		0.472612		0.817944		-0.0158138		0.577928
Seq106988	---NA---		NA	-				741	10.2939	0.457194		0.357214		0.917279		0.817299		-0.159453		0.353659
Seq113255	muscle-specific protein isoform e		CG42768-RE	P:larval visceral muscle development; P:transcription from RNA polymerase II promoter; C:nuclear membrane; C:actin cytoskeleton; P:establishment of nucleus localization; P:mesoderm development; P:flight; P:cytoplasmic transport, nurse cell to oocyte; F:actin binding; C:integrin complex; P:actin filament organization; P:skeletal muscle tissue development; P:female germline ring canal stabilization…	-	no IPS match	0.94	461	154.681	-0.391381		-0.193915		0.619653	1	0.817118	1	0.485332		0.315111
Seq3602	fatty acid hydroxylase domain-containing protein 2-like		CG11162-RA	P:fatty acid biosynthetic process; F:iron ion binding; C:membrane; F:C-4 methylsterol oxidase activity; P:oxidation-reduction process	EC:1.14.13.72		0.6865	4199	1843.77	0.0714162		0.00292566		0.88541	1	0.81692	1	-0.375493		-0.0887302
Seq104898	---NA---		NA	-				196	12.2776	-0.599249		0.326064		-0.108474		0.81684		0.467205		0.466533
Seq102796	udp-glucuronosyltransferase 2b17-like		CG2788-RA	P:metabolic process; F:ecdysteroid UDP-glucosyltransferase activity	-	G3DSA:3.40.50.2000 (GENE3D); G3DSA:3.40.50.2000 (GENE3D); IPR002213 (PFAM); IPR002213 (PANTHER); PTHR11926:SF16 (PANTHER); TRANSMEMBRANE (PHOBIUS); NON_CYTOPLASMIC_DOMAIN (PHOBIUS); CYTOPLASMIC_DOMAIN (PHOBIUS); SSF53756 (SUPERFAMILY); TMhelix (TMHMM)	0.59	2221	142.141	-0.618482	-1	-0.081939		0.279599		0.816142	1	0.65065	1	0.649085	1
Seq108218	---NA---		NA	-				142	10.0624	-0.30668		0.387069		0.122259		0.816009		-0.035686		0.390376
Seq108158	---NA---		NA	-				139	382.75	-0.354572		0.258342		0.203056		0.81597	1	0.286057		0.422817
Seq107946	---NA---		NA	-				907	16.4905	-0.469644		-0.00461218		0.350181		0.815213		0.157188		0.416826
Seq4724	---NA---		NA	-				1430	26.2961	0.17393		0.28229		0.706404		0.814764		0.0690334		0.144484
Seq93890	isoform b		CG1648-RB	C:lipid particle	-	Coil (COILS); PTHR23242:SF10 (PANTHER); PTHR23242 (PANTHER)	0.6414	1482	10234.6	-0.202075		0.0962786		0.51612		0.814473	1	0.491991		0.285058
Seq84090	---NA---		NA	-				137	56.272	-0.0628959		0.56927		0.181718		0.813884		0.102745		0.136265
Seq81607	PREDICTED: uncharacterized protein LOC101745218		NA	-			0.4725	1573	16.2417	-0.180444		0.412306		0.220369		0.813119		0.027798		0.176754
Seq80246	---NA---		NA	-				1992	1182.57	-0.909417	-1	-0.0270518		-0.0693108		0.813054	1	0.690376	1	0.656587
Seq56030	procollagen- -oxoglutarate 5-dioxygenase 3-like		CG6199-RB	P:oxidation-reduction process; C:extracellular space; F:procollagen-lysine 5-dioxygenase activity; F:L-ascorbic acid binding; C:perinuclear region of cytoplasm; P:growth of a germarium-derived egg chamber; F:iron ion binding; C:endoplasmic reticulum	EC:1.14.11.4	IPR006620 (SMART); IPR005123 (PFAM); PTHR10730 (PANTHER); PTHR10730:SF23 (PANTHER); SIGNAL_PEPTIDE_C_REGION (PHOBIUS); SIGNAL_PEPTIDE_N_REGION (PHOBIUS); NON_CYTOPLASMIC_DOMAIN (PHOBIUS); SIGNAL_PEPTIDE (PHOBIUS); SIGNAL_PEPTIDE_H_REGION (PHOBIUS); PS51257 (PROSITE_PROFILES); IPR005123 (PROSITE_PROFILES); SignalP-TM (SIGNALP_GRAM_POSITIVE); SignalP-noTM (SIGNALP_GRAM_NEGATIVE); SignalP-noTM (SIGN…	0.6767	2856	8757.49	-0.359504		-0.178385		0.631678	1	0.812796	1	0.486256		0.255019
Seq94666	---NA---		NA	-				1114	13.2052	-0.0183739		0.589635		0.204433		0.812442		0.234586		0.157926
Seq56681	---NA---		NA	-				2279	20.9109	0.182058		0.0909738		0.90335		0.812266		0.0651864		0.255
Seq76378	cytochrome p450 6a9-like		CG10242-RA	P:defense response to Gram-negative bacterium; C:intracellular membrane-bounded organelle; P:oxidation-reduction process; P:insecticide metabolic process; P:aggressive behavior; P:lauric acid metabolic process; F:electron carrier activity; F:alkane 1-monooxygenase activity; P:response to caffeine; F:heme binding; P:thermosensory behavior; F:iron ion binding; C:membrane	EC:1.14.15.3	IPR001128 (G3DSA:1.10.630.GENE3D); IPR001128 (PFAM); PTHR24292 (PANTHER); PTHR24292:SF5 (PANTHER); IPR001128 (SUPERFAMILY)	0.706	351	151.656	0.0433295		0.515539		0.340047		0.812257	1	0.173552		-0.0333894
Seq103050	transmembrane protein 35- partial		CG13920-RA	-		TRANSMEMBRANE (PHOBIUS); CYTOPLASMIC_DOMAIN (PHOBIUS); NON_CYTOPLASMIC_DOMAIN (PHOBIUS)	0.8943	108	14.946	-0.527663		0.670736		-0.386158		0.81224		0.20803		0.43617
Seq54742	lysosome-associated membrane glycoprotein 1-like		CG32225-RA	C:membrane	-	TRANSMEMBRANE (PHOBIUS); TRANSMEMBRANE (PHOBIUS); CYTOPLASMIC_DOMAIN (PHOBIUS); CYTOPLASMIC_DOMAIN (PHOBIUS); NON_CYTOPLASMIC_DOMAIN (PHOBIUS); TMhelix (TMHMM); TMhelix (TMHMM)	0.69	1149	12.1605	-0.142243		0.245944		0.423924		0.812111		0.372525		0.303212
Seq112980	isoform q		CG18408-RT	P:neuropeptide signaling pathway; P:elevation of cytosolic calcium ion concentration; C:focal adhesion; P:rhabdomere development; F:vinculin binding; C:rough endoplasmic reticulum; P:instar larval development; P:mitotic sister chromatid segregation; C:P granule; P:wing disc dorsal/ventral pattern formation; P:oocyte microtubule cytoskeleton polarization; F:adenylate cyclase binding; P:RNA interfe…	-	no IPS match	0.708	213	25.0775	-0.260979		0.453473		0.0975554		0.812007		0.259706		0.162882
Seq88646	---NA---		NA	-				199	10.5545	-0.319648		0.149922		0.342172		0.811742		0.287622		0.11614
Seq110860	---NA---		NA	-				722	288.73	0.151749		-0.203619		1.16709	1	0.811719	1	0.0889467		-0.131962
Seq94351	---NA---		NA	-				544	11.125	0.360867		0.043418		1.12855		0.811103		0.196329		0.738938
Seq97374	---NA---		NA	-				169	10.5939	0.0555222		0.163702		0.702902		0.811082		0.809165		0.200239
Seq102120	---NA---		NA	-				561	19.7936	-0.215645		-0.196863		0.792095		0.810877		0.300618		0.466214
Seq65347	---NA---		NA	-				125	37.9807	0.183527		0.804119		0.190236		0.810828		0.104888		-0.291492
Seq107119	voltage-gated calcium channel alpha 1 subunit		CG4894-RH	-		no IPS match	0.6733	1098	43.3978	-0.300246		-0.0430855		0.552774		0.809935	1	0.317112		0.390996
Seq59974	couch isoform s	couch potato	CG43738-RS	P:regulation of hemocyte proliferation; F:mRNA binding; P:synaptic transmission; P:dormancy process; P:peripheral nervous system development; C:nucleus; P:olfactory behavior; F:nucleotide binding	-	CYTOPLASMIC_DOMAIN (PHOBIUS); SIGNAL_PEPTIDE_C_REGION (PHOBIUS); SIGNAL_PEPTIDE_N_REGION (PHOBIUS); TRANSMEMBRANE (PHOBIUS); TRANSMEMBRANE (PHOBIUS); NON_CYTOPLASMIC_DOMAIN (PHOBIUS); CYTOPLASMIC_DOMAIN (PHOBIUS); TRANSMEMBRANE (PHOBIUS); TRANSMEMBRANE (PHOBIUS); CYTOPLASMIC_DOMAIN (PHOBIUS); TRANSMEMBRANE (PHOBIUS); SIGNAL_PEPTIDE (PHOBIUS); NON_CYTOPLASMIC_DOMAIN (PHOBIUS); SIGNAL_PEPTIDE_H_REG…	0.8225	918	14.7644	-0.232648		0.163244		0.413483		0.809375		0.242768		0.255377
Seq92607	---NA---		NA	-				766	21.8997	0.0541588		-0.474145		1.33751	1	0.809209		0.373141		0.306225
Seq108072	---NA---		NA	-				134	20.8841	0.0472582		0.406744		0.449282		0.808767		0.356908		0.47323
Seq89957	---NA---		NA	-				266	1272.44	-0.0419846		0.216248		0.550534		0.808767	1	0.173537		0.113271
Seq98679	---NA---		NA	-				197	376.175	-0.746048	-1	0.018481		0.0437526		0.808281	1	0.915424	1	0.530226
Seq70654	---NA---		NA	-				172	13.4419	0.107563		0.582401		0.333308		0.808146		0.0437536		0.176322
Seq5039	---NA---		NA	-				2022	15.4057	-0.222616		0.363721		0.221664		0.808		-0.131224		-0.112011
Seq112428	---NA---		NA	-				320	10.1604	0.200649		0.711858		0.296406		0.807616		0.287168		0.527641
Seq98551	GA24709		NA	-			0.61	191	11.0597	0.509424		0.205884		1.11112		0.80758		0.105928		-0.0503706
Seq113116	---NA---		NA	-				315	28.9252	-0.49084		0.397048		-0.0812226		0.806666		-0.186385		0.379679
Seq109931	---NA---		NA	-				288	11.5653	-0.387428		0.332623		0.0862578		0.806309		0.354806		0.358471
Seq107325	---NA---		NA	-				1852	56.6336	-0.198342		0.270466		0.336683		0.80549	1	-0.224503		0.124187
Seq379	myosin heavy muscle-like isoform x9		CG17927-RK	-		TRANSMEMBRANE (PHOBIUS); CYTOPLASMIC_DOMAIN (PHOBIUS); NON_CYTOPLASMIC_DOMAIN (PHOBIUS); TMhelix (TMHMM)	0.7	1736	109.288	-0.18878		0.170507		0.446121		0.805408		0.050731		0.191325
Seq3290	---NA---		NA	-				1643	11.8189	0.753664		0.480896		1.07814		0.805373		-0.376655		0.00736698
Seq2239	thioester-containing protein isoform g		CG7052-RC	P:phagocytosis; F:peptidase inhibitor activity; P:antibacterial humoral response; P:defense response to Gram-negative bacterium	-	G3DSA:1.50.10.20 (GENE3D); IPR001599 (PFAM); IPR019565 (PFAM); IPR011625 (PFAM); PTHR11412 (PANTHER); PTHR11412:SF34 (PANTHER); IPR019742 (PROSITE_PATTERNS); IPR008930 (SUPERFAMILY)	0.689	3330	1788.11	-0.476114		0.0833833		0.245743		0.80524	1	0.581287		0.452651
Seq5379	elongation of very long chain fatty acids protein 7-like	elongation of very long chain fatty acids protein 7	CG6921-RA	P:meiosis I cytokinesis; P:meiosis II cytokinesis; P:meiotic spindle organization; C:integral to membrane; P:spindle assembly; P:male meiosis cytokinesis; P:cytokinesis, actomyosin contractile ring assembly	-		0.7055	1689	560.781	-0.279519		-0.296604		0.822291	1	0.805206	1	0.271446		0.0724889
Seq83238	protein disabled-like		CG9695-RA	P:central nervous system development; P:cellularization; C:basolateral plasma membrane; C:integral to membrane; C:cytoplasm; F:SH2 domain binding; P:dorsal closure; P:sevenless signaling pathway; C:axon; P:motor neuron axon guidance; P:axonal fasciculation; P:compound eye photoreceptor development; F:carboxylesterase activity; P:clathrin-mediated endocytosis; F:SH3 domain binding; P:synaptic vesi…	EC:3.1.1.1	SIGNAL_PEPTIDE_C_REGION (PHOBIUS); CYTOPLASMIC_DOMAIN (PHOBIUS); SIGNAL_PEPTIDE_N_REGION (PHOBIUS); NON_CYTOPLASMIC_DOMAIN (PHOBIUS); SIGNAL_PEPTIDE (PHOBIUS); TRANSMEMBRANE (PHOBIUS); SIGNAL_PEPTIDE_H_REGION (PHOBIUS); SignalP-TM (SIGNALP_GRAM_POSITIVE); TMhelix (TMHMM); TMhelix (TMHMM); TMhelix (TMHMM)	0.8575	1706	20.8272	0.288267		0.74888		0.344547		0.80516		-0.0708846		0.282974
Seq111264	---NA---		NA	-				162	99.0126	0.102258		-0.530722		1.43798		0.805		-0.253039		-0.207025
Seq112214	probable cytochrome p450 4ad1-like		NA	F:metal ion binding; P:oxidation-reduction process; F:oxidoreductase activity, acting on paired donors, with incorporation or reduction of molecular oxygen; F:heme binding; F:oxidoreductase activity; F:electron carrier activity; F:iron ion binding; F:monooxygenase activity		no IPS match	0.5	262	13.7631	0.0984915		0.278015		0.625446		0.80497		0.215584		0.0160742
Seq92717	---NA---		NA	-				830	10.889	-0.479919		0.0445041		0.280465		0.804888		0.608382		1.04385
Seq112971	---NA---		NA	-				208	36.4887	0.367498		1.0121		0.159589		0.804191		-0.0751678		-0.0414018
Seq103180	---NA---		NA	-				118	167.936	-0.598968		0.0937928		0.111381		0.804142	1	0.937267	1	0.501085
Seq113326	pftaire-interacting factor isoform i		CG42599-RI	F:sequence-specific DNA binding; F:sequence-specific DNA binding transcription factor activity; P:regulation of transcription, DNA-dependent	-	Coil (COILS)	0.7538	649	253.321	0.0702069		0.482183		0.391695		0.803671		-0.000383694		-0.0483454
Seq53585	GA11837		CG12826-RA	F:molecular_function; P:biological_process; C:cellular_component			0.6167	796	239.799	-0.288098		0.0606746		0.454887		0.803659	1	0.48618		0.129723
Seq103127	---NA---		NA	-				116	335.953	0.0299973		-0.0442121		0.877832	1	0.803622	1	-0.13374		0.0167657
Seq92953	---NA---		NA	-				1101	11.137	-0.164853		0.744535		-0.105835		0.803553		-0.0372447		0.0684397
Seq57438	sphingomyelin phosphodiesterase-like		NA	F:sphingomyelin phosphodiesterase activity; P:sphingomyelin catabolic process	EC:3.1.4.12	IPR029052 (G3DSA:3.60.21.GENE3D); IPR004843 (PFAM); PTHR10340 (PANTHER); PTHR10340:SF29 (PANTHER); IPR029052 (SUPERFAMILY)	0.5835	903	1688.08	-0.23413		0.0594628		0.509662		0.803255	1	-0.0143703		0.206514
Seq92948	---NA---		NA	-				1092	22.4544	-0.219205		0.464808		0.119085		0.803098		0.377471		0.0792087
Seq83027	histone-lysine n-methyltransferase setmar-like		NA	-		CYTOPLASMIC_DOMAIN (PHOBIUS); TRANSMEMBRANE (PHOBIUS); NON_CYTOPLASMIC_DOMAIN (PHOBIUS); TMhelix (TMHMM)	0.657	1058	14.5858	0.718166		0.683912		0.835687		0.801432		-0.190455		-0.120977
Seq80407	---NA---		NA	-				2883	43.0905	0.153892		0.0287496		0.926443	1	0.8013	1	0.0950813		0.364042
Seq109006	---NA---		NA	-				151	11.4352	-0.0729959		0.328611		0.399504		0.801111		0.02418		-0.0897457
Seq100770	isoform c		CG17826-RA	F:chitin binding; P:chitin metabolic process; C:extracellular region; F:structural constituent of peritrophic membrane		IPR002557 (G3DSA:2.170.140.GENE3D); SIGNAL_PEPTIDE_N_REGION (PHOBIUS); SIGNAL_PEPTIDE (PHOBIUS); SIGNAL_PEPTIDE_H_REGION (PHOBIUS); NON_CYTOPLASMIC_DOMAIN (PHOBIUS); SIGNAL_PEPTIDE_C_REGION (PHOBIUS); IPR002557 (PROSITE_PROFILES); IPR002557 (PROSITE_PROFILES); SignalP-TM (SIGNALP_GRAM_POSITIVE); IPR002557 (SUPERFAMILY); IPR002557 (SUPERFAMILY)	0.5027	439	2741.86	-0.0322644		-0.0785375		0.847163	1	0.80089	1	0.138373		0.0853411
Seq3852	isoform n		CG34417-RN	C:microtubule associated complex; F:actin binding; F:structural constituent of cytoskeleton; P:mesoderm development	-		0.8946	2525	69.9544	-0.181772		0.160004		0.459095		0.800871	1	0.317916		0.297497
Seq61871	probable cytochrome p450 28d1-like		NA	C:membrane; F:oxidoreductase activity; F:electron carrier activity; F:binding; C:intracellular membrane-bounded organelle	-	no IPS match	0.6829	110	72.6211	0.360163		-0.00192029		1.16294	1	0.800862	1	0.0958428		0.160037
Seq112353	---NA---		NA	-				294	31.9523	-0.661197		0.306705		-0.167584		0.800318	1	0.484156		0.432903
Seq1978	4-hydroxyphenylpyruvate dioxygenase-like		CG5199-RB	P:oxidation-reduction process; F:4-hydroxyphenylpyruvate dioxygenase activity; C:nuclear membrane; F:metal ion binding; P:proteasome localization; P:nucleus-associated proteasomal ubiquitin-dependent protein catabolic process; P:aromatic amino acid family metabolic process	EC:1.13.11.27	Coil (COILS); IPR013868 (PFAM); PF14482 (PFAM); PF14483 (PFAM)	0.7565	3481	526.343	-0.357238		0.0374786		0.405425		0.800141	1	-0.0454897		0.0957956
Seq60264	rna-directed dna polymerase from mobile element jockey-like		NA	F:RNA binding; P:RNA-dependent DNA replication; F:RNA-directed DNA polymerase activity		no IPS match	0.527	3392	37.6189	-0.144847		0.0060099		0.648252		0.799109	1	0.659561		0.0715849
Seq80211	---NA---		NA	-				1877	18.5549	0.279582		0.541803		0.535619		0.79784		-0.232461		0.0345358
Seq112831	GA14213		NA	-			0.85	185	111.169	0.137226		0.5801		0.354934		0.797808	1	-0.167362		-0.144253
Seq103174	---NA---		NA	-				118	77.2958	0.3037		1.14639		-0.044942		0.797747		0.115764		0.140037
Seq107737	---NA---		NA	-				729	54.3329	0.0974214		0.562462		0.33252		0.797561	1	-0.0391228		-0.035825
Seq101247	---NA---		NA	-				630	12.6616	-0.255055		0.244494		0.297707		0.797255		0.142191		-0.239244
Seq111031	isoform c		CG6014-RC	P:tissue regeneration	-	Coil (COILS); Coil (COILS)	0.6871	2313	544.813	-0.262636		0.0817361		0.452761		0.797132	1	0.0976075		0.151768
Seq58706	isoform j		CG43374-RJ	P:carbohydrate metabolic process; F:chitinase activity; C:extracellular region; F:chitin binding; P:chitin catabolic process	EC:3.2.1.14	Coil (COILS); Coil (COILS); IPR002557 (SMART); IPR011583 (SMART); IPR029070 (G3DSA:3.10.50.GENE3D); IPR013781 (G3DSA:3.20.20.GENE3D); IPR001223 (PFAM); IPR002557 (PFAM); IPR002557 (G3DSA:2.170.140.GENE3D); PTHR11177 (PANTHER); PTHR11177:SF133 (PANTHER); IPR001579 (PROSITE_PATTERNS); SIGNAL_PEPTIDE_H_REGION (PHOBIUS); NON_CYTOPLASMIC_DOMAIN (PHOBIUS); SIGNAL_PEPTIDE (PHOBIUS); SIGNAL_PEPTIDE_N_REG…	0.745	9142	499.396	-0.0987205		0.252175		0.446062		0.796958	1	-0.0525642		0.298842
Seq110634	integumentary mucin - partial		CG13990-RA	P:neuron projection morphogenesis; F:extracellular matrix structural constituent; C:extracellular matrix	-	IPR002557 (SMART); IPR002557 (G3DSA:2.170.140.GENE3D); IPR002557 (PFAM); IPR002557 (PROSITE_PROFILES); IPR002557 (PROSITE_PROFILES); IPR002557 (SUPERFAMILY); IPR002557 (SUPERFAMILY)	0.615	1882	694.097	-0.0858017		0.301797		0.409139		0.796737	1	0.309597		0.406618
Seq80784	isoform b		NA	-		CYTOPLASMIC_DOMAIN (PHOBIUS); NON_CYTOPLASMIC_DOMAIN (PHOBIUS); TRANSMEMBRANE (PHOBIUS); CYTOPLASMIC_DOMAIN (PHOBIUS); TRANSMEMBRANE (PHOBIUS); TMhelix (TMHMM); TMhelix (TMHMM)	0.65	1523	30.9675	-0.395247		0.194338		0.206997		0.796582	1	0.0758958		0.197497
Seq80726	---NA---		NA	-				932	12.2609	-0.801344		-0.0869759		0.0821607		0.796529		-0.349037		0.414938
Seq103696	---NA---		NA	-				126	36.9467	-0.151332		0.986564		-0.341424		0.796471		-0.248442		-0.435321
Seq59309	---NA---		NA	-				2294	50.9341	-0.177278		0.473799		0.144373		0.795449	1	0.281276		0.219764
Seq93548	down syndrome cell adhesion molecule-like protein dscam2-like		CG14141-RA	-		IPR003598 (SMART); IPR013098 (PFAM); IPR013783 (G3DSA:2.60.40.GENE3D); PTHR10489 (PANTHER); SIGNAL_PEPTIDE_N_REGION (PHOBIUS); NON_CYTOPLASMIC_DOMAIN (PHOBIUS); SIGNAL_PEPTIDE (PHOBIUS); SIGNAL_PEPTIDE_C_REGION (PHOBIUS); SIGNAL_PEPTIDE_H_REGION (PHOBIUS); IPR007110 (PROSITE_PROFILES); SignalP-noTM (SIGNALP_EUK); SSF48726 (SUPERFAMILY)	0.7035	2516	46.9984	-0.345431		0.427221		0.0227006		0.795352	1	-0.0935823		0.303019
Seq2165	protein boule-like isoform x4		CG4760-RF	F:mRNA binding; P:regulation of translation; P:imaginal disc-derived wing morphogenesis; P:positive regulation of meiosis; P:lateral inhibition; P:spermatocyte division; F:nucleotide binding; P:meiotic G2/MI transition; C:cytoplasm; P:male meiosis; C:nucleus; C:perikaryon	-	IPR000504 (SMART); IPR012677 (G3DSA:3.30.70.GENE3D); IPR000504 (PFAM); PTHR11176 (PANTHER); PTHR11176:SF6 (PANTHER); SIGNAL_PEPTIDE_N_REGION (PHOBIUS); NON_CYTOPLASMIC_DOMAIN (PHOBIUS); SIGNAL_PEPTIDE_C_REGION (PHOBIUS); SIGNAL_PEPTIDE (PHOBIUS); SIGNAL_PEPTIDE_H_REGION (PHOBIUS); IPR000504 (PROSITE_PROFILES); SSF54928 (SUPERFAMILY)	0.8255	5181	147.268	-0.127795		0.21442		0.452968		0.795183	1	-0.0366446		0.18861
Seq18071	---NA---		NA	-				114	19.1542	0.0536229		0.85268		-0.00389634		0.795161		-0.220439		-0.279766
Seq104459	---NA---		NA	-				139	38.754	-0.0444698		0.816781		-0.0662368		0.795014	1	0.231436		0.0869578
Seq355	probable phospholipid-transporting atpase id-like isoform x1		CG14741-RE	F:phospholipid-translocating ATPase activity; F:ATP binding; F:magnesium ion binding; P:cation transport; C:integral to membrane; P:phospholipid transport; F:ATPase activity, coupled to transmembrane movement of ions, phosphorylative mechanism; F:cation-transporting ATPase activity	EC:3.6.3.1	IPR001757 (TIGRFAM); IPR023214 (G3DSA:3.40.50.GENE3D); IPR023299 (G3DSA:3.40.1110.GENE3D); PF13246 (PFAM); IPR006539 (TIGRFAM); PF12710 (PFAM); IPR006539 (PANTHER); PTHR24092:SF1 (PANTHER); CYTOPLASMIC_DOMAIN (PHOBIUS); NON_CYTOPLASMIC_DOMAIN (PHOBIUS); NON_CYTOPLASMIC_DOMAIN (PHOBIUS); TRANSMEMBRANE (PHOBIUS); CYTOPLASMIC_DOMAIN (PHOBIUS); TRANSMEMBRANE (PHOBIUS); NON_CYTOPLASMIC_DOMAIN (PHOBIUS…	0.81	5704	29.4241	-0.274082		0.137489		0.383165		0.794735		0.326882		0.0528714
Seq102231	---NA---		NA	-				1069	41.813	-0.102059		0.329977		0.362196		0.794232		0.192141		0.0822687
Seq102239	---NA---		NA	-				1176	76.5579	-0.0961161		0.449599		0.247984		0.793699	1	0.333672		0.218519
Seq56340	protein stoned-b-like		CG12473-RF	P:flight behavior; F:protein binding; C:clathrin adaptor complex; P:response to mechanical stimulus; P:regulation of synaptic vesicle endocytosis; P:synaptic vesicle coating; C:integral to membrane; P:intracellular protein transport; C:endocytic vesicle; C:synaptic vesicle; C:plasma membrane; P:synaptic vesicle exocytosis	-	PR01217 (PRINTS); IPR017110 (PIRSF); G3DSA:2.60.40.1170 (GENE3D); IPR008968 (PFAM); PTHR11998 (PANTHER); PTHR11998:SF28 (PANTHER); IPR012320 (PROSITE_PROFILES); IPR028565 (PROSITE_PROFILES); IPR028565 (SUPERFAMILY)	0.6465	6755	68.3565	-0.181508		-0.0348141		0.64674		0.793434	1	0.392321		0.60264
Seq113069	ecdysone-induced protein 63f isoform b		CG15855-RB	C:cytoplasm; C:plasma membrane; F:calcium ion binding; P:salivary gland cell autophagic cell death; C:nucleus	-	no IPS match	0.91	292	13.0562	-0.0343722		0.130829		0.627782		0.792984		0.0305934		0.474139
Seq5575	---NA---		NA	-				1685	11.4298	0.121018		0.111773		0.802189		0.792944		-0.00898212		0.15134
Seq96349	carnitine o-palmitoyltransferase liver isoform-like isoform x3		CG12891-RA	P:response to starvation; F:carnitine O-palmitoyltransferase activity; C:mitochondrion; P:response to metal ion; P:response to oxidative stress	EC:2.3.1.21	TRANSMEMBRANE (PHOBIUS); CYTOPLASMIC_DOMAIN (PHOBIUS); NON_CYTOPLASMIC_DOMAIN (PHOBIUS)	0.8015	115	27.1583	0.0181471		0.662864		0.147608		0.792324		0.202782		0.379953
Seq111416	s-adenosylmethionine synthase-like isoform x1		CG2674-RB	P:chaeta development; P:wing disc development; F:methionine adenosyltransferase activity; P:S-adenosylmethionine biosynthetic process; P:one-carbon metabolic process; F:ATP binding	EC:2.5.1.6	no IPS match	0.804	166	110.432	0.192391		0.151876		0.832649	1	0.792135	1	-0.419997		-0.505782
Seq109001	---NA---		NA	-				151	117.225	-0.0473259		0.665491		0.0784916		0.791308	1	-0.153853		-0.142941
Seq60568	---NA---		CG8683-RB	-				101	14.3977	-0.493539		0.59898		-0.301241		0.791277		0.869643		0.380888
Seq110950	---NA---		NA	-				972	11.5982	-0.0743393		0.34542		0.371508		0.791268		0.0506874		-0.0135529
Seq87108	---NA---		NA	-				156	81.1044	-0.0545289		0.443306		0.293396		0.791231	1	0.20272		0.126143
Seq108281	---NA---		NA	-				145	54.95	0.0963795		0.145957		0.741273	1	0.790851	1	0.397124		0.401658
Seq59575	isoform d		CG43386-RD	F:molecular_function; P:biological_process; C:cellular_component		SIGNAL_PEPTIDE_C_REGION (PHOBIUS); NON_CYTOPLASMIC_DOMAIN (PHOBIUS); SIGNAL_PEPTIDE (PHOBIUS); SIGNAL_PEPTIDE_H_REGION (PHOBIUS); SIGNAL_PEPTIDE_N_REGION (PHOBIUS); SignalP-TM (SIGNALP_GRAM_POSITIVE); SignalP-TM (SIGNALP_EUK)	0.6638	1226	44.1089	-0.767135		-0.360911		0.384091		0.790315		0.987375	1	0.841344
Seq59466	protein late bloomer-like		CG12142-RA	C:integral to membrane	-	no IPS match	0.574	1377	459.035	-0.217044		0.0882128		0.484799		0.790056	1	0.535722		0.266278
Seq79390	---NA---		NA	-				867	62.7048	-0.380071		0.0370484		0.372914		0.790034		0.334508		0.309979
Seq108051	---NA---		NA	-				132	193.225	-0.23661		0.685378		-0.132792		0.789196	1	0.245349		0.310209
Seq86917	glutamate dehydrogenase		CG5320-RB	C:glycerol-3-phosphate dehydrogenase complex; P:flight behavior; F:flavin adenine dinucleotide binding; F:NAD binding; F:glutamate dehydrogenase (NAD+) activity; F:glutamate dehydrogenase [NAD(P)+] activity; P:glycerol-3-phosphate catabolic process; C:mitochondrial matrix; P:alcohol metabolic process; P:glycerophosphate shuttle; P:sperm storage; C:extracellular region; C:M band; P:glucose metabol…	EC:1.4.1.3; EC:1.4.1.2; EC:1.1.99.10; EC:1.1.1.8; EC:1.1.99.1	IPR006096 (PFAM); IPR016040 (G3DSA:3.40.50.GENE3D); PTHR11606 (PANTHER); PTHR11606:SF10 (PANTHER); SSF51735 (SUPERFAMILY)	0.829	153	193.647	-0.476092		0.0882056		0.224456		0.788754		0.287527		0.375093
Seq83253	---NA---		NA	-				3139	30.8091	0.204554		0.236531		0.7567		0.788677		0.797257		0.286501
Seq80707	PREDICTED: uncharacterized protein LOC101896029 isoform X2		CG7953-RA	-			0.652	1903	3265.77	0.120487		-0.00275895		0.911721	1	0.788475	1	-0.475905		-0.203255
Seq92034	CG13063		CG13063-RA	-			0.8267	529	265.197	-0.899532	-1	-0.627252	-1	0.516164		0.788444	1	1.11066	1	0.959567	1
Seq107916	isoform f		CG42700-RF	P:cellular process	-	no IPS match	0.7638	734	42.8298	-0.103643		0.385389		0.299314		0.788346	1	0.103477		-0.0329678
Seq60025	---NA---		NA	-				2775	12.939	-0.0954959		0.42959		0.262612		0.787698		0.118372		0.574741
Seq147	isoform b		NA	F:molecular_function; P:biological_process; C:cellular_component		no IPS match	0.46	1791	15.6276	-0.161301		-0.005575		0.631873		0.787599		0.126537		0.0592946
Seq3937	---NA---		NA	-				560	11.6066	0.092137		1.09668		-0.21725		0.787296		0.00590015		-0.137161
Seq109110	---NA---		NA	-				168	17.0173	-0.372274		0.190351		0.224195		0.78682		0.137778		0.219445
Seq94553	---NA---		NA	-				1207	26.0853	-0.315311		0.231201		0.240272		0.786784		0.530935		0.178156
Seq3111	membrane metallo-endopeptidase-like 1-like		CG9507-RA	F:metallopeptidase activity	-		0.461	2251	411.245	-0.169816		-0.00516283		0.621876	1	0.786529	1	0.452649		0.307783
Seq5904	spermine oxidase-like		CG7460-RC	P:oxidation-reduction process; F:oxidoreductase activity	-		0.678	2742	881.507	-0.439918		-0.235457		0.581975		0.786436	1	0.390331		0.275251
Seq4223	c-type lectin 5 precursor		CG3244-RB	F:metal ion binding; F:mRNA binding; P:wound healing; C:spliceosomal complex; F:carbohydrate binding; P:mRNA splicing, via spliceosome; F:nucleotide binding	-		0.7645	3456	15156.4	-0.51867		-0.122043		0.38972		0.786347	1	0.585122	1	0.598239	1
Seq59611	---NA---		NA	-				1880	11.9613	0.108024		0.467691		0.42627		0.785937		0.454385		0.0743614
Seq82248	dehydrogenase reductase sdr family member 11-like		CG9360-RA	P:neurogenesis; F:carbonyl reductase (NADPH) activity; P:oxidation-reduction process	EC:1.1.1.184	no IPS match	0.8165	786	170.511	-0.376201		0.0900739		0.31891		0.785184	1	0.390449		0.346223
Seq101928	---NA---		NA	-				1335	182.79	-1.06195		0.0127039		-0.289593		0.785062		1.52381	1	1.0594
Seq50174	---NA---		NA	-				458	15.1405	-0.311786		0.0410492		0.431843		0.784679		0.676485		0.358042
Seq68625	---NA---		NA	-				148	864.774	-0.35386		0.13369		0.297027		0.784577	1	0.28174		0.343093
Seq56662	---NA---		NA	-				623	55.2171	-0.263023		0.147131		0.37413		0.784284	1	0.241255		0.303345
Seq59266	---NA---		NA	-				2626	28.1684	-0.385813		0.165271		0.233024		0.784108	1	-0.151882		0.383116
Seq99650	---NA---		NA	-				262	27.6084	-0.270357		-0.0200744		0.533734		0.784017		0.366732		0.491496
Seq111228	---NA---		NA	-				160	26.2591	0.468332		0.548412		0.70378		0.78386	1	-0.162678		-0.0763861
Seq57547	multidrug resistance-associated protein 1-like isoform x6		CG6214-RP	F:ATPase activity, coupled to transmembrane movement of substances; C:integral to membrane; P:transport; P:ATP catabolic process; F:nucleotide binding; F:nucleoside-triphosphatase activity; F:ATP binding; F:ATPase activity; P:transmembrane transport		no IPS match	0.564	940	33.1427	-0.189372		0.270867		0.323505		0.783744	1	0.229963		0.276585
Seq110936	isoform b		CG9498-RA	F:transferase activity, transferring phosphorus-containing groups	-	IPR015897 (SMART); G3DSA:3.90.1200.10 (GENE3D); IPR004119 (PFAM); PTHR11012:SF9 (PANTHER); PTHR11012 (PANTHER); IPR011009 (SUPERFAMILY)	0.5865	1326	198.833	-0.0376955		0.606961		0.13884		0.783497	1	0.125978		0.155462
Seq80215	esterase b1-like		NA	C:lipid particle; F:carboxylesterase activity	EC:3.1.1.1	IPR002018 (PFAM); IPR029058 (G3DSA:3.40.50.GENE3D); PTHR11559 (PANTHER); PTHR11559:SF80 (PANTHER); IPR029058 (SUPERFAMILY)	0.5795	1895	309.451	-0.264805		-0.0452599		0.563921		0.783466	1	0.219152		0.177383
Seq103222	---NA---		NA	-				119	25.5855	0.0604164		0.622506		0.221198		0.783287		0.0475773		-0.363545
Seq56771	---NA---		NA	-				1230	10.1039	-0.39165		0.279129		0.112382		0.783161		0.150587		0.308978
Seq96991	---NA---		NA	-				166	192.631	-0.170977		0.096235		0.515834		0.783046	1	0.466895		0.198786
Seq96626	---NA---		NA	-				145	32.2133	0.0638752		0.734358		0.11229		0.782773		-0.157834		-0.00242163
Seq112648	s-adenosylmethionine synthase-like isoform x2		CG2674-RK	P:chaeta development; P:wing disc development; F:methionine adenosyltransferase activity; P:S-adenosylmethionine biosynthetic process; P:one-carbon metabolic process	EC:2.5.1.6	no IPS match	0.7285	611	159.078	0.206079		0.318908		0.669634		0.782463	1	-0.311325		-0.354773
Seq93194	sulfotransferase 1 family member d1-like		CG5428-RB	C:cytosol; P:sulfation; P:xenobiotic metabolic process; F:sulfotransferase activity	-	no IPS match	0.685	1727	32.8846	-0.280619		-0.442275		0.943965	1	0.782309	1	0.211191		0.146385
Seq3239	lirp-like isoform x1		NA	-		CYTOPLASMIC_DOMAIN (PHOBIUS); TRANSMEMBRANE (PHOBIUS); CYTOPLASMIC_DOMAIN (PHOBIUS); TRANSMEMBRANE (PHOBIUS); NON_CYTOPLASMIC_DOMAIN (PHOBIUS); PS51257 (PROSITE_PROFILES); TMhelix (TMHMM); TMhelix (TMHMM)	0.5467	1607	118.547	0.198418		0.615097	1	0.365201		0.78188	1	0.194418		-0.446131
Seq96016	alcohol dehydrogenase-like		CG4842-RA	P:neuron projection morphogenesis; F:alcohol dehydrogenase (NAD) activity; P:oxidation-reduction process	EC:1.1.1.1	no IPS match	0.8125	109	54.9704	0.010093		0.19366		0.598169		0.781736	1	-0.270391		-0.37719
Seq58825	sodium potassium calcium exchanger nckx30c-like isoform x1		CG18660-RA	P:sodium ion transport; C:integral to membrane; F:calcium, potassium:sodium antiporter activity; P:neuron projection morphogenesis; P:calcium ion transport; P:compound eye development	-	Coil (COILS); Coil (COILS); Coil (COILS); Coil (COILS); IPR004837 (PFAM); PTHR10846:SF29 (PANTHER); IPR004481 (PANTHER); TRANSMEMBRANE (PHOBIUS); TRANSMEMBRANE (PHOBIUS); TRANSMEMBRANE (PHOBIUS); NON_CYTOPLASMIC_DOMAIN (PHOBIUS); NON_CYTOPLASMIC_DOMAIN (PHOBIUS); TRANSMEMBRANE (PHOBIUS); CYTOPLASMIC_DOMAIN (PHOBIUS); NON_CYTOPLASMIC_DOMAIN (PHOBIUS); NON_CYTOPLASMIC_DOMAIN (PHOBIUS); TRANSMEMBRAN…	0.755	2698	67.2407	-0.109526		0.256979		0.414908		0.781413	1	-0.0133355		0.336797
Seq5798	uracil-dna degrading isoform c		CG18410-RB	F:RNA binding; F:uracil DNA N-glycosylase activity; P:regulation of transcription, DNA-dependent; F:double-stranded RNA-specific ribonuclease activity; P:DNA catabolic process; F:sequence-specific DNA binding; F:sequence-specific DNA binding transcription factor activity; P:pupation; C:nucleus	EC:3.2.2		0.7655	2425	2122.45	-0.240224		-0.116483		0.65747	1	0.781211	1	0.332747		0.17756
Seq112998	glutamate mitochondrial-like isoform x1		CG5320-RB	C:glycerol-3-phosphate dehydrogenase complex; P:flight behavior; F:flavin adenine dinucleotide binding; F:NAD binding; F:glutamate dehydrogenase (NAD+) activity; F:glutamate dehydrogenase [NAD(P)+] activity; P:glycerol-3-phosphate catabolic process; C:mitochondrial matrix; P:alcohol metabolic process; P:glycerophosphate shuttle; P:sperm storage; C:extracellular region; C:M band; P:glucose metabol…	EC:1.4.1.3; EC:1.4.1.2; EC:1.1.99.10; EC:1.1.1.8; EC:1.1.99.1	IPR016040 (G3DSA:3.40.50.GENE3D); PTHR11606 (PANTHER); PTHR11606:SF10 (PANTHER)	0.829	227	536.006	-0.544009		-0.284455		0.520686		0.78024	1	0.581886		0.519331
Seq112275	probable cytochrome p450 28d1-like		CG10833-RA	P:oxidation-reduction process; F:oxidoreductase activity, acting on paired donors, with incorporation or reduction of molecular oxygen; F:heme binding; F:electron carrier activity; C:intracellular membrane-bounded organelle; F:iron ion binding; C:membrane; F:monooxygenase activity		IPR001128 (G3DSA:1.10.630.GENE3D)	0.5353	273	322.053	0.00312071		-0.372714		1.15549	1	0.779655	1	0.271359		0.330894
Seq56889	rna-directed dna polymerase from mobile element jockey-like		NA	F:RNA binding; P:RNA-dependent DNA replication; F:RNA-directed DNA polymerase activity		IPR000477 (PFAM); PTHR19446 (PANTHER); IPR000477 (PROSITE_PROFILES); SSF56672 (SUPERFAMILY)	0.5255	2587	10.685	1.23891		0.523654		1.49486	1	0.779603		-0.447085		-0.493781
Seq105012	---NA---		NA	-				199	14.5615	-1.14115		-0.149958		-0.211688		0.779501		1.15335		0.895653
Seq82803	---NA---		NA	-				1542	14.4752	0.0978729		0.256275		0.619996		0.778398		0.325913		0.260035
Seq98737	alpha glucosidase 2 precursor		CG8695-RA	F:alpha-glucosidase activity; P:metabolic process	EC:3.2.1.20	IPR013781 (G3DSA:3.20.20.GENE3D); IPR015902 (PANTHER); PTHR10357:SF76 (PANTHER); IPR017853 (SUPERFAMILY)	0.78	200	10.8003	-0.730973		0.0117336		0.0356327		0.778339		-0.0285204		0.50931
Seq99368	---NA---		NA	-				239	26.8453	-0.32971		1.14916		-0.700845		0.778027		0.128119		0.176112
Seq81070	---NA---		NA	-				1029	37.3166	-0.313263		0.0437765		0.42084		0.777879	1	0.192798		0.403433
Seq107454	---NA---		NA	-				954	12.1547	-0.158099		0.890799		-0.271031		0.777867		-0.22995		-0.222652
Seq1721	CG13731		NA	-		no IPS match	0.9	664	3229.78	-0.474864		-0.134818		0.437654		0.7777		0.286351		0.520011
Seq56011	peptide transporter family 1-like		CG2913-RA	C:integral to plasma membrane; F:proton-dependent oligopeptide secondary active transmembrane transporter activity; P:oligopeptide transport	-	IPR000109 (PFAM); PTHR11654:SF96 (PANTHER); IPR000109 (PANTHER); NON_CYTOPLASMIC_DOMAIN (PHOBIUS); TRANSMEMBRANE (PHOBIUS); TRANSMEMBRANE (PHOBIUS); CYTOPLASMIC_DOMAIN (PHOBIUS); NON_CYTOPLASMIC_DOMAIN (PHOBIUS); TRANSMEMBRANE (PHOBIUS); TRANSMEMBRANE (PHOBIUS); NON_CYTOPLASMIC_DOMAIN (PHOBIUS); CYTOPLASMIC_DOMAIN (PHOBIUS); TMhelix (TMHMM); TMhelix (TMHMM)	0.626	2801	17.5934	-0.297123		-0.00355549		0.483974		0.777542		0.178926		0.555058
Seq3116	---NA---		NA	-				1267	10.2286	-0.464952		-0.380465		0.692714		0.777201		0.851872		0.309407
Seq103214	---NA---		NA	-				119	29.0184	0.129579		0.819014		0.0876719		0.777107	1	-0.270224		-0.00732876
Seq5098	angiotensin-converting enzyme-like isoform x2		CG10593-RB	F:peptidyl-dipeptidase activity; P:positive regulation of circadian sleep/wake cycle, sleep; C:extracellular space; F:metalloendopeptidase activity; P:heart development; P:proteolysis; C:membrane; F:zinc ion binding	EC:3.4.15; EC:3.4.24		0.667	2389	1781.28	0.106299		0.0969768		0.786392	1	0.77707	1	0.310862		0.0540726
Seq29832	---NA---		NA	-				155	66.137	-0.286527		0.287137		0.20327		0.776934	1	0.0742987		0.200115
Seq111937	---NA---		NA	-				173	22.3238	-0.226601		0.544062		0.00624192		0.776904		0.234713		0.331907
Seq55755	---NA---		NA	-				2156	10.7286	-0.0189979		-0.052654		0.810551		0.776895		0.0537932		0.300105
Seq101403	---NA---		NA	-				747	13.9976	-0.223121		0.354392		0.199268		0.776782		0.199584		0.0180238
Seq99097	---NA---		NA	-				221	57.0349	-0.157885		0.446026		0.172789		0.776699	1	0.230729		-0.402774
Seq63942	---NA---		NA	-				119	10.6479	0.341854		1.18285		-0.0643309		0.776663		0.0682252		0.144947
Seq104615	---NA---		NA	-				160	353.519	-0.289898		0.553228		-0.0665122		0.776613	1	0.287153		0.233752
Seq113324	glutamyl aminopeptidase-like		CG8774-RB	F:metallopeptidase activity; P:proteolysis; F:zinc ion binding; F:aminopeptidase activity; P:dsRNA transport	EC:3.4.11	G3DSA:1.10.390.10 (GENE3D); IPR001930 (PANTHER); PTHR11533:SF165 (PANTHER); SSF55486 (SUPERFAMILY)	0.6755	641	179.172	-0.201041		-0.275363		0.850711	1	0.776389	1	0.377463		0.470096
Seq2655	neutral ceramidase-like isoform x2		CG1471-RF	P:hatching behavior; P:photoreceptor cell maintenance; F:ceramidase activity; P:synaptic vesicle fusion to presynaptic membrane; C:extracellular region; C:cytoplasm; P:ceramide catabolic process	EC:3.5.1.23	IPR006823 (PFAM); IPR006823 (PANTHER); NON_CYTOPLASMIC_DOMAIN (PHOBIUS); SIGNAL_PEPTIDE_C_REGION (PHOBIUS); SIGNAL_PEPTIDE_N_REGION (PHOBIUS); SIGNAL_PEPTIDE (PHOBIUS); SIGNAL_PEPTIDE_H_REGION (PHOBIUS); SignalP-noTM (SIGNALP_GRAM_NEGATIVE); SignalP-noTM (SIGNALP_EUK)	0.8455	4505	1543.7	-0.127506		0.138701		0.509975		0.776183	1	-0.0887866		0.220394
Seq2240	cd109 antigen- partial		CG7052-RE	C:extracellular space; P:phagocytosis; P:antibacterial humoral response; P:defense response to Gram-negative bacterium; F:endopeptidase inhibitor activity	-	IPR019565 (PFAM); IPR001599 (PFAM); G3DSA:1.50.10.20 (GENE3D); PTHR11412 (PANTHER); PTHR11412:SF34 (PANTHER); IPR019742 (PROSITE_PATTERNS); IPR008930 (SUPERFAMILY)	0.71	3350	1726.67	-0.477818		0.0830618		0.215277		0.776156	1	0.56811		0.437993
Seq1821	isoform x		CG32490-RW	P:synaptic vesicle exocytosis; F:neurotransmitter transporter activity; P:synaptic growth at neuromuscular junction; C:terminal bouton; F:syntaxin binding; P:regulation of neurotransmitter secretion; C:membrane	-	Coil (COILS); Coil (COILS); Coil (COILS); IPR008849 (PFAM); G3DSA:1.20.5.580 (GENE3D); IPR008849 (PANTHER); SSF58038 (SUPERFAMILY)	0.836	3787	225.013	-0.0299156		0.291587		0.454248		0.77575	1	0.191219		0.305165
Seq79190	isoform b		NA	P:second mitotic wave involved in compound eye morphogenesis; P:wing disc development; F:RNA polymerase II core promoter proximal region sequence-specific DNA binding transcription factor activity involved in positive regulation of transcription; P:synaptic growth at neuromuscular junction; P:R3/R4 cell fate commitment; P:collateral sprouting of injured axon; C:cytoplasm; F:protein heterodimeriza…	-	no IPS match	0.88	781	27.6785	0.0209401		0.392117		0.404537		0.775713		0.342516		0.0745185
Seq57474	---NA---		NA	-				530	38.1721	0.0375454		0.323933		0.489124		0.775511	1	0.111546		0.178964
Seq113389	lysosomal alpha-mannosidase-like isoform x1		CG6206-RA	F:alpha-mannosidase activity; F:carbohydrate binding; C:lysosome; P:mannose metabolic process; C:extracellular region; F:zinc ion binding	EC:3.2.1.24	IPR015341 (SMART); IPR015341 (PFAM); IPR015341 (G3DSA:1.20.1270.GENE3D); IPR013780 (G3DSA:2.60.40.GENE3D); G3DSA:2.70.98.30 (GENE3D); IPR011682 (PFAM); PTHR11607:SF3 (PANTHER); PTHR11607 (PANTHER); IPR028995 (SUPERFAMILY); IPR011013 (SUPERFAMILY)	0.6165	1068	438.646	-0.281247		-0.0966769		0.590921		0.775491	1	0.364129		0.563804
Seq108247	---NA---		NA	-				143	76.46	-0.127597		0.552463		0.0944467		0.774506	1	0.0957975		0.006211
Seq66800	---NA---		NA	-				132	377.276	-0.417939		-0.0083898		0.364822		0.774372	1	0.586141	1	0.522315
Seq81405	---NA---		NA	-				824	19.2156	0.104885		0.36011		0.519142		0.774367		-0.106235		0.189883
Seq98623	---NA---		NA	-				194	11.3798	0.0348281		1.00243		-0.193344		0.774256		-0.595147		-0.329825
Seq3990	thrombospondin type-1 domain-containing protein 4-like		CG6232-RC	C:extracellular matrix; F:peptidase activity	-		0.505	2438	175.367	-0.326074		-0.0436655		0.491804		0.774212	1	0.32356		0.400214
Seq94020	CG12239		NA	-			0.7	2895	64.3515	0.0776721		0.497781		0.353828		0.773937	1	-0.0187341		0.225097
Seq3671	---NA---		NA	-				1216	20.8046	-0.0932645		-0.00718453		0.687502		0.773582		-0.156907		0.377972
Seq81188	protein alan shepard-like		NA	F:RNA binding; P:response to gravity; P:gravitaxis; F:nucleotide binding; F:mRNA binding; C:cellular_component		SIGNAL_PEPTIDE_N_REGION (PHOBIUS); NON_CYTOPLASMIC_DOMAIN (PHOBIUS); SIGNAL_PEPTIDE_C_REGION (PHOBIUS); SIGNAL_PEPTIDE_H_REGION (PHOBIUS); SIGNAL_PEPTIDE (PHOBIUS); SignalP-noTM (SIGNALP_EUK); SignalP-TM (SIGNALP_GRAM_POSITIVE)	0.891	654	10.4086	-0.618187		0.325093		-0.169746		0.773534		-0.166728		-0.320509
Seq80907	gamma-glutamylcyclotransferase cg2811-like isoform x1		CG2803-RA	P:heart development; F:structural constituent of muscle	-	IPR009288 (PFAM); IPR013024 (G3DSA:3.10.490.GENE3D); PTHR12510:SF4 (PANTHER); PTHR12510 (PANTHER); IPR013024 (SUPERFAMILY)	0.71	1328	4251.8	-0.140948		-0.00485549		0.63716	1	0.773253	1	0.351379		0.295994
Seq55618	4-aminobutyrate mitochondrial-like		CG7433-RC	F:pyridoxal phosphate binding; C:mitochondrial matrix; F:4-aminobutyrate transaminase activity; P:gamma-aminobutyric acid metabolic process	EC:2.6.1.19		0.651	1945	2181.46	-0.202331		-0.112809		0.683707	1	0.773229	1	0.326027		0.187468
Seq112481	---NA---		NA	-				353	259.301	-0.397716		0.225169		0.149397		0.772282	1	0.218812		0.428071
Seq80985	thioester-containing protein isoform g		CG7052-RC	C:extracellular space; P:phagocytosis; P:antibacterial humoral response; F:endopeptidase inhibitor activity; P:defense response to Gram-negative bacterium	-	IPR008930 (G3DSA:1.50.10.GENE3D); IPR011626 (PFAM); IPR001599 (PFAM); IPR019565 (PFAM); PTHR11412 (PANTHER); PTHR11412:SF84 (PANTHER); IPR019742 (PROSITE_PATTERNS); IPR008930 (SUPERFAMILY)	0.793	1139	462.608	-0.394016		0.102696		0.275291		0.772003	1	0.594343	1	0.409056
Seq59098	protein boule-like isoform x4		CG4760-RF	F:mRNA binding; P:regulation of translation; P:imaginal disc-derived wing morphogenesis; P:positive regulation of meiosis; P:lateral inhibition; P:spermatocyte division; F:nucleotide binding; P:meiotic G2/MI transition; C:cytoplasm; P:male meiosis; C:nucleus; C:perikaryon	-	IPR000504 (SMART); IPR000504 (PFAM); IPR012677 (G3DSA:3.30.70.GENE3D); PTHR11176 (PANTHER); SIGNAL_PEPTIDE_N_REGION (PHOBIUS); NON_CYTOPLASMIC_DOMAIN (PHOBIUS); SIGNAL_PEPTIDE_C_REGION (PHOBIUS); SIGNAL_PEPTIDE (PHOBIUS); SIGNAL_PEPTIDE_H_REGION (PHOBIUS); IPR000504 (PROSITE_PROFILES); SSF54928 (SUPERFAMILY)	0.8105	8029	292.012	-0.0139084		0.242134		0.515949		0.771992	1	0.0602901		0.0860806
Seq112680	---NA---		NA	-				750	247.045	-0.112163		0.178948		0.480468		0.771579	1	0.397981		0.0126221
Seq57997	lysosomal alpha-mannosidase-like isoform x2		CG6206-RB	F:alpha-mannosidase activity; F:carbohydrate binding; C:lysosome; P:mannose metabolic process; C:extracellular region; F:zinc ion binding	EC:3.2.1.24	Coil (COILS); IPR013780 (G3DSA:2.60.40.GENE3D); IPR011682 (PFAM); PTHR11607 (PANTHER); PTHR11607:SF3 (PANTHER); SignalP-TM (SIGNALP_GRAM_POSITIVE); IPR011013 (SUPERFAMILY)	0.77	826	182.018	-0.435382		0.0997186		0.236454		0.771554	1	0.297601		0.542354
Seq106531	---NA---		NA	-				393	11.1379	-0.236036		0.904539		-0.369383		0.771192		0.500286		0.352729
Seq107773	dehydrogenase reductase sdr family member 11-like		CG3301-RA	F:oxidoreductase activity, acting on the CH-OH group of donors, NAD or NADP as acceptor; P:oxidation-reduction process	-	IPR002347 (PRINTS); IPR016040 (G3DSA:3.40.50.GENE3D); PTHR24322:SF310 (PANTHER); PTHR24322 (PANTHER); SSF51735 (SUPERFAMILY)	0.73	961	762.776	-0.400055		-0.231747		0.602856	1	0.771164	1	0.57449		0.401361
Seq4741	---NA---		NA	-				746	38250.5	-0.189782		0.058356		0.522977		0.771115	1	0.255432		0.137809
Seq107666	---NA---		NA	-				555	15.8407	0.222083		0.630857		0.361894		0.770668		-0.440005		-0.33705
Seq113179	---NA---		NA	-				366	910.719	-0.0230947		0.843535		-0.0961578		0.770472		0.0427161		0.0715902
Seq2563	---NA---		NA	-		no IPS match		1675	15.7356	-0.201938		0.639621		-0.0712816		0.770277		0.50347		0.260455
Seq81841	phospholipase a1-like		CG6283-RA	C:extracellular region; P:neurogenesis; F:1-acyl-2-lysophosphatidylserine acylhydrolase activity; F:phosphatidylserine 1-acylhydrolase activity; P:lipid catabolic process; F:phosphatidylcholine 1-acylhydrolase activity	EC:3.1.1.32	IPR002334 (PRINTS); IPR000734 (PRINTS); IPR013818 (PFAM); IPR029058 (G3DSA:3.40.50.GENE3D); PTHR11610:SF91 (PANTHER); IPR000734 (PANTHER); SIGNAL_PEPTIDE_H_REGION (PHOBIUS); SIGNAL_PEPTIDE_N_REGION (PHOBIUS); SIGNAL_PEPTIDE_C_REGION (PHOBIUS); NON_CYTOPLASMIC_DOMAIN (PHOBIUS); SIGNAL_PEPTIDE (PHOBIUS); SignalP-noTM (SIGNALP_EUK); IPR029058 (SUPERFAMILY)	0.7895	1259	18873.6	-0.125939		-0.0831909		0.727414	1	0.770162	1	-0.155572		-0.0322381
Seq93049	---NA---		NA	-				1280	11.4359	-0.150165		-0.43669		1.05662		0.770094		0.431795		0.20279
Seq110948	---NA---		NA	-				1548	97.2363	0.00869803		0.312666		0.465852		0.769821	1	-0.0245867		0.103299
Seq57423	---NA---		NA	-				533	11.8643	-0.628909		-0.0608732		0.201646		0.769681		0.372141		0.504085
Seq76347	---NA---		NA	-				349	15.8634	-0.474277		0.418823		-0.123506		0.769594		0.196986		0.0668012
Seq102289	---NA---		NA	-				798	71.9586	-0.315234		0.192427		0.261883		0.769545		0.187422		0.152014
Seq93788	PREDICTED: uncharacterized protein LOC101896029 isoform X1		NA	-			0.6675	1083	3362.95	0.152996		-0.0329481		0.955291	1	0.769347	1	-0.591833		-0.23003
Seq111668	isoform m		NA	-		no IPS match	0.53	169	14.7443	0.00884923		0.600277		0.177668		0.769095		-0.0441926		-0.215199
Seq5712	isoform b		CG3954-RB	P:mitotic cell cycle; F:protein binding; F:protein tyrosine phosphatase activity; P:imaginal disc development; P:mesoderm development; P:ventral midline development; P:epidermal growth factor receptor signaling pathway; P:terminal region determination; P:regulation of compound eye photoreceptor development; P:sevenless signaling pathway; P:torso signaling pathway; P:dorsal/ventral axis specificat…	EC:3.1.3.48		0.65	1893	13.3973	-0.135379		0.538046		0.0956141		0.769039		0.336378		-0.25923
Seq108466	---NA---		NA	-				148	33.6199	-0.304487		0.363441		0.10111		0.769038		0.0589564		0.318607
Seq108442	microtubule-associated protein 4-like isoform x5		NA	C:cell part	-	no IPS match	0.5925	147	18.3916	0.182841		0.397313		0.55454		0.769012		-0.251148		-0.282302
Seq2391	ankyrin-2-like isoform x1		CG42734-RW	F:cytoskeletal protein binding; P:axon extension; P:cytoskeletal anchoring at plasma membrane; P:neuromuscular junction development; P:microtubule cytoskeleton organization; C:terminal bouton; P:negative regulation of neuromuscular synaptic transmission; P:neuron cellular homeostasis; C:presynaptic membrane; C:neuromuscular junction; P:signal transduction; F:structural constituent of cytoskeleton…	-	no IPS match	0.98	1397	14.3134	-0.553481		0.354728		-0.139271		0.768938		0.0328327		0.1979
Seq52625	odorant-binding protein 58c		CG13524-RA	C:extracellular region; P:sensory perception of chemical stimulus; F:odorant binding	-	IPR006170 (PFAM); IPR023316 (G3DSA:1.10.238.GENE3D); PTHR21066:SF2 (PANTHER); PTHR21066 (PANTHER); NON_CYTOPLASMIC_DOMAIN (PHOBIUS); CYTOPLASMIC_DOMAIN (PHOBIUS); TRANSMEMBRANE (PHOBIUS); IPR023316 (SUPERFAMILY); TMhelix (TMHMM)	0.512	649	30.7252	-0.231085		0.0348791		0.502554		0.768518	1	-0.169791		0.23368
Seq109130	cd109 antigen-like isoform x5		NA	P:phagocytosis; F:peptidase inhibitor activity; P:antibacterial humoral response; P:defense response to Gram-negative bacterium	-	no IPS match	0.685	169	25.0528	-0.211064		0.109751		0.447204		0.768019		0.62747		0.392113
Seq92978	---NA---		NA	-				1133	13.196	0.105853		0.326637		0.546973		0.767758		-0.0600515		0.169222
Seq106449	---NA---		NA	-				368	14.8483	0.357888		0.350376		0.774941		0.767429		0.219938		0.141898
Seq5022	---NA---		NA	-				839	17.5176	0.064394		0.31458		0.51695		0.767136		0.302065		0.168736
Seq80292	---NA---		NA	-				2187	27.0976	0.0141198		0.23932		0.541676		0.766876		0.100868		0.299127
Seq74678	larval serum protein 1 beta chain-like	Lsp1	CG2559-RA	C:larval serum protein complex; P:lateral inhibition; F:nutrient reservoir activity; C:lipid particle	-	SIGNAL_PEPTIDE_N_REGION (PHOBIUS); SIGNAL_PEPTIDE_C_REGION (PHOBIUS); SIGNAL_PEPTIDE (PHOBIUS); NON_CYTOPLASMIC_DOMAIN (PHOBIUS); SIGNAL_PEPTIDE_H_REGION (PHOBIUS); TMhelix (TMHMM)	0.8195	268	73.9965	-0.513568		0.0270126		0.226181		0.766762	1	0.685468	1	0.530136
Seq110536	protein split ends-like		NA	-		TMhelix (TMHMM)	0.84	806	18.0753	-0.440046		-0.0250943		0.35151		0.766461		0.525084		0.790746
Seq104420	---NA---		NA	-				134	30.5749	0.275323		0.555167		0.486413		0.766256		0.492876		-0.349319
Seq78482	CG34177		NA	C:extracellular space			0.4717	584	3917.68	0.243606		0.256085		0.75362	1	0.766099	1	-0.0298487		-0.274463
Seq82400	---NA---		NA	-				1069	12.5768	-0.387148		0.103199		0.275725		0.766072		0.549901		0.634722
Seq93458	isoform g		NA	P:response to light stimulus; C:lipid particle; P:nuclear-transcribed mRNA poly(A) tail shortening; C:cytoplasm; P:locomotor rhythm; C:CCR4-NOT complex		no IPS match	0.88	1836	12.0624	-0.171688		0.476727		0.117403		0.765819		0.369166		0.245439
Seq81771	histone demethylase isoform e		NA	P:histone H3-K9 demethylation; P:histone demethylation; F:histone demethylase activity (H3-K9 specific); F:histone demethylase activity (H3-K36 specific); P:histone H3-K36 demethylation; C:nucleus; P:axon guidance; P:axonogenesis; P:branching involved in open tracheal system development; P:terminal cell fate specification, open tracheal system; P:dendrite morphogenesis; P:R7 cell development; F:n…		Coil (COILS)	0.4933	1898	45.9872	-0.0280632		0.563094		0.174484		0.76564	1	0.0210749		0.1964
Seq108295	---NA---		NA	-				145	76.7818	-0.287214		-0.194965		0.672841	1	0.76509	1	0.439122		0.352753
Seq58307	regulator of g-protein signaling 7-like		CG42450-RA	P:intracellular signal transduction; C:heterotrimeric G-protein complex; F:signal transducer activity; P:termination of G-protein coupled receptor signaling pathway	-	IPR000342 (PRINTS); IPR000591 (SMART); IPR015898 (SMART); IPR016137 (SMART); IPR015898 (G3DSA:4.10.260.GENE3D); G3DSA:1.10.167.10 (GENE3D); IPR015898 (PFAM); IPR000342 (PFAM); IPR000591 (PFAM); IPR024066 (G3DSA:1.10.196.GENE3D); IPR011991 (G3DSA:1.10.10.GENE3D); PTHR10845 (PANTHER); PTHR10845:SF144 (PANTHER); IPR000591 (PROSITE_PROFILES); IPR016137 (PROSITE_PROFILES); IPR015898 (SUPERFAMILY); IPR…	0.677	6669	59.8956	-0.0207289		-0.0468297		0.791189	1	0.765088	1	-0.0179244		0.00613807
Seq44780	---NA---		NA	-				293	14.6366	-0.504709		-0.117555		0.377729		0.764883		0.315562		0.0371834
Seq2695	isoform b		CG34353-RB	P:homophilic cell adhesion; P:anesthesia-resistant memory; P:R7 cell fate commitment; P:behavioral response to ethanol; P:long-term memory; P:gravitaxis; P:olfactory learning	-	IPR003599 (SMART); IPR003598 (SMART); IPR013783 (G3DSA:2.60.40.GENE3D); IPR013783 (G3DSA:2.60.40.GENE3D); IPR013783 (G3DSA:2.60.40.GENE3D); IPR013098 (PFAM); PF13895 (PFAM); IPR013783 (G3DSA:2.60.40.GENE3D); PTHR19831 (PANTHER); PTHR19831:SF16 (PANTHER); NON_CYTOPLASMIC_DOMAIN (PHOBIUS); TRANSMEMBRANE (PHOBIUS); CYTOPLASMIC_DOMAIN (PHOBIUS); IPR007110 (PROSITE_PROFILES); IPR007110 (PROSITE_PROFIL…	0.679	3919	19.3321	-0.136108		0.00159004		0.626892		0.76459		0.458579		0.222813
Seq112897	pftaire-interacting factor isoform g		CG42599-RG	F:sequence-specific DNA binding; F:sequence-specific DNA binding transcription factor activity; P:regulation of transcription, DNA-dependent	-	Coil (COILS)	0.662	189	50.2903	0.0851439		0.591453		0.257964		0.764274		-0.094074		0.0379633
Seq58087	target of isoform d		CG14821-RD	P:negative regulation of smoothened signaling pathway; P:imaginal disc-derived wing hair organization; P:establishment of planar polarity; C:nucleus	-	Coil (COILS); IPR027967 (PFAM); PTHR14974 (PANTHER); PTHR14974:SF2 (PANTHER)	0.7492	3069	40.4645	-0.219008		0.478202		0.0670301		0.764241	1	-0.152803		-0.00770991
Seq100843	---NA---		NA	-				457	20399.4	-0.449372		-0.0938		0.408625		0.764196	1	0.913277	1	0.52701
Seq112950	glutamyl aminopeptidase-like		CG8774-RA	F:metallopeptidase activity; P:proteolysis; F:zinc ion binding; F:aminopeptidase activity; P:dsRNA transport	EC:3.4.11	IPR014782 (PRINTS); IPR014782 (PFAM); PTHR11533:SF165 (PANTHER); IPR001930 (PANTHER); SSF55486 (SUPERFAMILY)	0.865	197	64.0768	0.0950258		-0.0020179		0.861112	1	0.764069	1	0.335182		0.265355
Seq94756	---NA---		NA	-				828	11.4313	0.436896		-0.0922232		1.29282		0.763697		-0.00112085		0.444078
Seq65825	peptidyl-prolyl cis-trans isomerase fkbp2-like		CG9847-RC	P:chaeta development; P:muscle cell cellular homeostasis; P:peptidyl-proline modification; F:calcium ion binding; P:protein folding; P:regulation of Notch signaling pathway; C:extracellular space; F:peptidyl-prolyl cis-trans isomerase activity; F:FK506 binding; P:inter-male aggressive behavior; P:imaginal disc-derived wing margin morphogenesis; C:membrane; C:endoplasmic reticulum	EC:5.2.1.8	IPR001179 (PFAM); G3DSA:3.10.50.40 (GENE3D); IPR023566 (PANTHER); PTHR10516:SF252 (PANTHER); IPR001179 (PROSITE_PROFILES); SSF54534 (SUPERFAMILY)	0.8288	127	17.2239	-1.31499		0.00410243		-0.555402		0.763686		1.10565		1.38116	1
Seq110670	collagen alpha-1 chain-like isoform x2		CG16858-RB	C:collagen type IV; P:skeletal muscle tissue development; C:lipid particle; P:Malpighian tubule morphogenesis; P:anterior Malpighian tubule development	-	IPR008160 (PFAM); PTHR24023 (PANTHER); PTHR24023:SF379 (PANTHER)	0.6505	671	546.615	-0.450682		-0.0570959		0.369513		0.763099		0.490743		0.560922
Seq79905	isoform g		CG42864-RG	F:carboxylesterase activity; P:anterior/posterior axis specification, embryo; P:posterior head segmentation; C:multivesicular body; P:dendrite morphogenesis; P:visual perception; P:cell fate determination; F:RNA polymerase II distal enhancer sequence-specific DNA binding; P:response to glucose stimulus; P:regulation of axonogenesis; P:imaginal disc-derived wing vein specification; F:G-protein cou…	EC:3.1.1.1	Coil (COILS); PTHR24153 (PANTHER); PTHR24153:SF8 (PANTHER)	0.7775	1277	16.182	-0.829529		-0.907826		0.841292		0.762996		0.795183		0.426659
Seq97753	---NA---		NA	-				172	14.9796	-0.487937		0.264654		0.00984027		0.762431		0.0171035		0.348482
Seq60266	integumentary mucin - partial		CG13990-RA	P:neuron projection morphogenesis; F:extracellular matrix structural constituent; C:extracellular matrix	-	IPR002557 (SMART); IPR002557 (G3DSA:2.170.140.GENE3D); IPR002557 (PFAM); IPR002557 (PROSITE_PROFILES); IPR002557 (PROSITE_PROFILES); IPR002557 (SUPERFAMILY); IPR002557 (SUPERFAMILY)	0.6045	1660	468.77	-0.180215		0.275963		0.305912		0.762091	1	0.346704		0.481299
Seq105447	---NA---		NA	-				219	293.099	-0.517275		-0.522679		0.767483		0.762079		0.676125		0.540992
Seq74727	---NA---		NA	-				270	68.2016	0.090386		0.483666		0.368671		0.761951	1	0.217996		-0.0205635
Seq111666	---NA---		NA	-				169	19.5972	-0.63028		0.215082		-0.0837641		0.761598		0.559652		0.435755
Seq97010	---NA---		NA	-				166	12.8491	0.172424		-0.0473669		0.980771		0.76098		-0.118198		-0.439477
Seq110550	---NA---		NA	-				881	14.3169	0.620113		0.408349		0.972341		0.760577		-0.0975009		-0.484793
Seq17311	---NA---		NA	-				112	12.8904	-0.928792		0.845078		-1.01345		0.76042		-0.163407		-0.0565627
Seq58288	---NA---		NA	-				2234	25.0623	0.241797		-0.115371		1.1174	1	0.760232		-0.665808		-0.625744
Seq110596	cuticle protein 8-like		CG1919-RB	F:structural constituent of chitin-based cuticle	-	IPR000618 (PRINTS); IPR000618 (PFAM); PTHR12236 (PANTHER); PTHR12236:SF2 (PANTHER); IPR000618 (PROSITE_PATTERNS); NON_CYTOPLASMIC_DOMAIN (PHOBIUS); SIGNAL_PEPTIDE_C_REGION (PHOBIUS); SIGNAL_PEPTIDE_N_REGION (PHOBIUS); SIGNAL_PEPTIDE (PHOBIUS); SIGNAL_PEPTIDE_H_REGION (PHOBIUS); IPR000618 (PROSITE_PROFILES); SignalP-TM (SIGNALP_GRAM_POSITIVE); SignalP-noTM (SIGNALP_GRAM_NEGATIVE); SignalP-noTM (SI…	0.86	1150	2328.14	-0.351235		-0.0829209		0.491383		0.759697	1	0.494116		0.478999
Seq112277	---NA---		NA	-				273	21.923	-0.606559		0.198345		-0.0452451		0.759658		0.695964		0.0575784
Seq55706	facilitated trehalose transporter tret1-like		CG14606-RB	C:integral to membrane; P:phagocytosis; P:transmembrane transport; F:hexose transmembrane transporter activity	-	IPR005828 (PFAM); G3DSA:1.20.1250.20 (GENE3D); PTHR24063:SF281 (PANTHER); PTHR24063 (PANTHER); IPR005829 (PROSITE_PATTERNS); TRANSMEMBRANE (PHOBIUS); TRANSMEMBRANE (PHOBIUS); NON_CYTOPLASMIC_DOMAIN (PHOBIUS); TRANSMEMBRANE (PHOBIUS); CYTOPLASMIC_DOMAIN (PHOBIUS); CYTOPLASMIC_DOMAIN (PHOBIUS); CYTOPLASMIC_DOMAIN (PHOBIUS); TRANSMEMBRANE (PHOBIUS); NON_CYTOPLASMIC_DOMAIN (PHOBIUS); NON_CYTOPLASMIC_…	0.6645	2084	37.9911	-0.921359		-0.599184		0.437302		0.759477		0.896495		0.585644
Seq1822	---NA---		NA	-		TRANSMEMBRANE (PHOBIUS); NON_CYTOPLASMIC_DOMAIN (PHOBIUS); TRANSMEMBRANE (PHOBIUS); NON_CYTOPLASMIC_DOMAIN (PHOBIUS); CYTOPLASMIC_DOMAIN (PHOBIUS); CYTOPLASMIC_DOMAIN (PHOBIUS); TRANSMEMBRANE (PHOBIUS); TMhelix (TMHMM); TMhelix (TMHMM); TMhelix (TMHMM)		4959	156.935	0.0995575		0.434482		0.424543		0.759467	1	0.157887		0.121681
Seq103438	---NA---		NA	-				124	27.2422	0.179522		0.585077		0.353833		0.759388		-0.0782933		0.353212
Seq102545	---NA---		NA	-				1208	144.004	-0.029377		0.34162		0.388294		0.759291		0.0769984		0.0839334
Seq101851	---NA---		NA	-				3437	18.7701	0.0674152		0.123469		0.703179		0.759233		0.135612		0.212528
Seq113318	isoform b		CG9498-RA	F:transferase activity, transferring phosphorus-containing groups	-	IPR004119 (PFAM); PTHR11012:SF9 (PANTHER); PTHR11012 (PANTHER); IPR011009 (SUPERFAMILY)	0.612	616	119.909	0.017483		0.786432	1	-0.00991311		0.759035	1	-0.274617		0.0547771
Seq2086	isoform a		CG34394-RG	F:molecular_function; P:biological_process; C:cellular_component		IPR004182 (SMART); IPR004182 (PFAM); PTHR23319 (PANTHER); PTHR23319:SF0 (PANTHER); TRANSMEMBRANE (PHOBIUS); CYTOPLASMIC_DOMAIN (PHOBIUS); NON_CYTOPLASMIC_DOMAIN (PHOBIUS); TMhelix (TMHMM)	0.7675	5704	667.956	0.0119302		0.357023		0.413811		0.758903	1	0.0833239		0.00410935
Seq102910	isoform a		CG30118-RA	-		no IPS match	0.7706	1245	196.069	-0.0830052		0.385525		0.290249		0.758779	1	0.146567		0.0796899
Seq111910	---NA---		NA	-				171	149.369	0.231591		0.614114		0.376028		0.758551	1	-0.136871		-0.0258849
Seq104456	---NA---		NA	-				139	17.2431	-0.416495		0.735679		-0.393684		0.75849		0.062062		0.351824
Seq3227	---NA---		NA	-				1438	31.4894	-0.257381		0.662351		-0.161448		0.758283		0.275371		0.13131
Seq96171	---NA---		NA	-				110	65.7503	0.0909223		0.291877		0.557243		0.758197	1	-0.248962		-0.340597
Seq104967	CG15210		CG15210-RA	-			0.4867	198	16.0191	-0.0598243		0.825581		-0.127742		0.757664		0.0506935		-0.351093
Seq111243	---NA---		NA	-				161	81.1822	0.0308845		0.956565	1	-0.168229		0.757451	1	0.163549		-0.0417989
Seq112171	---NA---		NA	-				247	62.8718	0.0275156		0.599027		0.185646		0.757157		-0.25173		0.0505821
Seq1543	tyrosine-protein phosphatase lar-like		CG31795-RD	P:protein dephosphorylation; P:digestive tract development; F:zinc ion binding; P:phagocytosis; P:neurogenesis; P:regulation of secretion; F:transmembrane receptor protein tyrosine phosphatase activity; C:plasma membrane	-	no IPS match	0.6795	4373	295.744	0.0383861		0.159857		0.635396		0.756866	1	0.0486278		0.146535
Seq54220	cuticle protein 20		CG2555-RA	F:structural constituent of cuticle	-	CYTOPLASMIC_DOMAIN (PHOBIUS); TRANSMEMBRANE (PHOBIUS); NON_CYTOPLASMIC_DOMAIN (PHOBIUS); TMhelix (TMHMM)	0.636	953	168.91	-0.866277	-1	-0.432787		0.323146		0.756637	1	0.856361	1	0.519166
Seq3236	dihydropyrimidinase-like isoform x2		CG1411-RE	P:Ras protein signal transduction; F:dihydropyrimidinase activity; P:memory; P:pyrimidine nucleobase catabolic process; P:'de novo' pyrimidine nucleobase biosynthetic process; C:cytoplasm	EC:3.5.2.2		0.7605	3423	357.56	-0.273063		-0.259433		0.742224	1	0.755855	1	0.285178		0.492342
Seq111393	---NA---		NA	-				165	68.0119	0.250137		0.425395		0.579792		0.75505	1	0.115333		-0.0780931
Seq246	---NA---		NA	-		no IPS match		609	11.7116	-0.190422		0.800132		-0.235897		0.754657		0.548677		0.602503
Seq113008	sodium-dependent phosphate transporter		CG9864-RA	F:high affinity inorganic phosphate:sodium symporter activity; P:transmembrane transport; C:integral to membrane	-	IPR011701 (PFAM); G3DSA:1.20.1250.20 (GENE3D); PTHR11662:SF28 (PANTHER); PTHR11662 (PANTHER); NON_CYTOPLASMIC_DOMAIN (PHOBIUS); CYTOPLASMIC_DOMAIN (PHOBIUS); TRANSMEMBRANE (PHOBIUS); NON_CYTOPLASMIC_DOMAIN (PHOBIUS); TRANSMEMBRANE (PHOBIUS); IPR020846 (PROSITE_PROFILES); IPR016196 (SUPERFAMILY); TMhelix (TMHMM); TMhelix (TMHMM)	0.7305	236	44.1459	-0.205936		0.0232666		0.525404		0.754607	1	0.365501		0.296555
Seq112946	isoform h		CG34157-RH	F:sequence-specific DNA binding transcription factor activity; C:cytoskeleton; F:signal transducer activity; P:regulation of synaptic activity; P:establishment of cell polarity; P:oocyte anterior/posterior axis specification; P:axon guidance; C:basal plasma membrane; P:imaginal disc-derived wing vein specification; P:actin cytoskeleton reorganization; C:neuromuscular junction; F:structural consti…	-	no IPS match	0.73	196	21.9093	-0.267698		0.622523		-0.135985		0.754236		0.246118		0.376343
Seq55107	arrestin domain-containing protein 3-like		NA	F:molecular_function; C:cellular_component		IPR011022 (SMART); IPR011022 (PFAM); IPR011021 (PFAM); PTHR11188 (PANTHER); IPR014756 (SUPERFAMILY); IPR014756 (SUPERFAMILY)	0.4775	1390	200.278	-0.151553		0.187908		0.414762		0.754223	1	0.241402		0.273475
Seq85155	---NA---		NA	-				142	2008.51	-0.136776		-0.172484		0.789705	1	0.753996	1	0.39732		-0.152429
Seq82286	---NA---		NA	-				470	1399.16	-0.174149		0.290393		0.289134		0.753676	1	0.187205		0.109675
Seq113092	s-adenosylmethionine synthase-like isoform x2		CG2674-RG	P:chaeta development; P:wing disc development; F:methionine adenosyltransferase activity; P:S-adenosylmethionine biosynthetic process; P:one-carbon metabolic process; F:ATP binding	EC:2.5.1.6	G3DSA:3.30.300.10 (GENE3D); IPR022628 (PFAM); IPR002133 (PANTHER); IPR022636 (SUPERFAMILY)	0.9025	306	310.061	0.421289		0.143333		1.03157	1	0.75361	1	-0.344276		-0.470963
Seq107399	cytochrome p450 6d3-like		CG4373-RA	P:wing disc development; F:electron carrier activity; F:iron ion binding; F:heme binding; C:intracellular membrane-bounded organelle; F:oxidoreductase activity, acting on paired donors, with incorporation or reduction of molecular oxygen; C:membrane; P:chaeta development; P:oxidation-reduction process; P:response to camptothecin	-	IPR001128 (G3DSA:1.10.630.GENE3D); IPR001128 (PFAM); PTHR24292 (PANTHER); PTHR24292:SF43 (PANTHER); IPR001128 (SUPERFAMILY)	0.6985	1162	28.2932	0.121599		0.307059		0.567959		0.753419		-0.0806755		0.381782
Seq56338	isoform a		CG32333-RA	-		IPR007751 (PFAM); IPR029058 (G3DSA:3.40.50.GENE3D); IPR022122 (PFAM); PTHR12482:SF5 (PANTHER); PTHR12482 (PANTHER); IPR029058 (SUPERFAMILY)	0.7422	6592	150.124	-0.0815762		0.118768		0.55306		0.753404	1	-0.0191905		0.297019
Seq81094	---NA---		NA	-				692	11.127	-0.284707		0.366661		0.101936		0.753304		0.97615		0.746158
Seq56965	beaten path iia cg14334-pa		CG4135-RA	C:integral to plasma membrane; P:axon choice point recognition; P:defasciculation of motor neuron axon; P:heterophilic cell-cell adhesion; C:extracellular region	-	IPR013783 (G3DSA:2.60.40.GENE3D); PF13895 (PFAM); PTHR21261:SF6 (PANTHER); PTHR21261 (PANTHER); TRANSMEMBRANE (PHOBIUS); CYTOPLASMIC_DOMAIN (PHOBIUS); CYTOPLASMIC_DOMAIN (PHOBIUS); TRANSMEMBRANE (PHOBIUS); NON_CYTOPLASMIC_DOMAIN (PHOBIUS); SSF48726 (SUPERFAMILY); TMhelix (TMHMM)	0.6805	2248	14.2595	-0.634511		-0.0390012		0.157667		0.753177		0.470289		0.268647
Seq106256	---NA---		NA	-				320	62.5569	-0.429594		0.678995		-0.35547		0.753119		0.39352		0.16294
Seq112692	---NA---		NA	-				789	15229.2	-0.416193		-0.20578		0.542173		0.752586	1	0.43742		0.501789
Seq56913	elongation of very long chain fatty acids protein 7-like		CG6921-RA	P:meiosis I cytokinesis; P:meiosis II cytokinesis; P:meiotic spindle organization; C:integral to membrane; P:spindle assembly; P:male meiosis cytokinesis; P:cytokinesis, actomyosin contractile ring assembly	-	IPR002076 (PFAM); PTHR11157:SF41 (PANTHER); IPR002076 (PANTHER); IPR002076 (PROSITE_PATTERNS); CYTOPLASMIC_DOMAIN (PHOBIUS); TRANSMEMBRANE (PHOBIUS); CYTOPLASMIC_DOMAIN (PHOBIUS); TRANSMEMBRANE (PHOBIUS); TRANSMEMBRANE (PHOBIUS); TRANSMEMBRANE (PHOBIUS); CYTOPLASMIC_DOMAIN (PHOBIUS); NON_CYTOPLASMIC_DOMAIN (PHOBIUS); NON_CYTOPLASMIC_DOMAIN (PHOBIUS); TRANSMEMBRANE (PHOBIUS); CYTOPLASMIC_DOMAIN (P…	0.741	1831	240.483	-0.239134		-0.395747		0.909038	1	0.752424	1	0.242169		0.0290992
Seq110699	---NA---		NA	-				1785	578.096	-0.305179		0.115786		0.331181		0.752145	1	0.396989		0.351115
Seq102808	sulfiredoxin-like isoform x2		CG6762-RA	P:oxidation-reduction process; F:DNA binding; F:sulfiredoxin activity	EC:1.8.98.2	IPR016692 (PIRSF); IPR003115 (SMART); IPR003115 (PFAM); IPR016692 (PANTHER); IPR003115 (SUPERFAMILY)	0.8271	1037	435.556	0.139998		0.282339		0.609315	1	0.751656	1	-0.247967		-0.10238
Seq4129	---NA---		NA	-				686	13.5878	-0.749396		-0.0706667		0.0725641		0.751293		0.530755		0.800004
Seq56156	---NA---		NA	-				3536	29.2519	-0.147916		-0.345769		0.949115		0.751262		0.120995		0.347064
Seq112210	---NA---		NA	-				260	29.4265	-0.155035		0.852036		-0.255894		0.751177		0.184913		-0.0890075
Seq80404	HSP40 - dnaj protein homolog 1-like	Hsp40	CG10578-RB	C:cytoplasm; P:protein folding; C:microtubule associated complex; P:response to heat	-	NON_CYTOPLASMIC_DOMAIN (PHOBIUS); CYTOPLASMIC_DOMAIN (PHOBIUS); SIGNAL_PEPTIDE_C_REGION (PHOBIUS); SIGNAL_PEPTIDE_H_REGION (PHOBIUS); TRANSMEMBRANE (PHOBIUS); SIGNAL_PEPTIDE_N_REGION (PHOBIUS); SIGNAL_PEPTIDE (PHOBIUS); SignalP-TM (SIGNALP_GRAM_POSITIVE); TMhelix (TMHMM)	0.713	2880	1574.8	-0.156434		0.273181		0.321099		0.750714	1	1.49363	1	0.0775041		1
Seq107316	---NA---		NA	-				1093	57.5502	-0.18851		-0.0867931		0.648982	1	0.750699	1	0.072114		0.235851
Seq102462	CG4783		NA	-			0.56	385	83.1395	0.153866		0.460525		0.443831		0.75049	1	-0.566237		-0.317023
Seq1889	isoform d		CG9480-RD	P:glycogen biosynthetic process; F:glycogenin glucosyltransferase activity	EC:2.4.1.186	no IPS match	0.8488	1043	988.422	-0.204591		0.236497		0.308579		0.749667	1	0.246386		0.223776
Seq112136	PREDICTED: uncharacterized protein LOC101892400		CG4405-RE	-			0.75	227	26.178	0.216308		0.338281		0.627656		0.749629		-0.127217		0.0610137
Seq493	glutamate mitochondrial-like isoform x2		CG5320-RF	C:glycerol-3-phosphate dehydrogenase complex; P:flight behavior; F:flavin adenine dinucleotide binding; F:NAD binding; F:glutamate dehydrogenase (NAD+) activity; F:glutamate dehydrogenase [NAD(P)+] activity; P:glycerol-3-phosphate catabolic process; C:mitochondrial matrix; P:alcohol metabolic process; P:glycerophosphate shuttle; P:sperm storage; C:extracellular region; C:M band; P:glucose metabol…	EC:1.4.1.3; EC:1.4.1.2; EC:1.1.99.10; EC:1.1.1.8; EC:1.1.99.1	IPR001509 (PFAM); IPR016040 (G3DSA:3.40.50.GENE3D); PTHR10366:SF3 (PANTHER); PTHR10366 (PANTHER); SSF51735 (SUPERFAMILY)	0.908	3969	16644.4	-0.437946		-0.0981447		0.409815		0.749617	1	0.503006		0.407112
Seq105082	---NA---		NA	-				200	13.6356	0.665761		0.314945		1.10042		0.749609		-0.220814		0.554198
Seq106948	---NA---		NA	-				680	43.9434	-0.213348		0.228749		0.307406		0.749503		0.407251		0.219156
Seq107232	isoform b		NA	P:anatomical structure morphogenesis; P:regulation of transcription, DNA-dependent; P:organ development; P:regionalization; P:single-organism developmental process; P:negative regulation of cellular process	-	no IPS match	0.48	1990	38.3455	-0.127049		0.706803		-0.0846656		0.749186		-0.0155457		-0.1584
Seq111630	---NA---		NA	-				168	35.272	0.498831		0.432847		0.814876		0.748892		-0.237366		-0.0200026
Seq82760	rna-binding protein isoform i		CG3151-RI	F:mRNA 3'-UTR binding; P:establishment of blood-brain barrier; P:germ cell proliferation; P:germarium-derived egg chamber formation; C:nucleus; F:nucleotide binding	-	IPR002343 (PRINTS); IPR000504 (SMART); IPR012677 (G3DSA:3.30.70.GENE3D); IPR012677 (G3DSA:3.30.70.GENE3D); IPR012677 (G3DSA:3.30.70.GENE3D); IPR000504 (PFAM); IPR006548 (TIGRFAM); PTHR24011:SF199 (PANTHER); PTHR24011 (PANTHER); IPR000504 (PROSITE_PROFILES); IPR000504 (PROSITE_PROFILES); IPR000504 (PROSITE_PROFILES); SignalP-TM (SIGNALP_GRAM_POSITIVE); SSF54928 (SUPERFAMILY); SSF54928 (SUPERFAMILY)	0.858	3523	392.082	-0.0472847		0.0680096		0.633449	1	0.748743	1	0.0886889		0.132249
Seq102875	---NA---		NA	-				1347	53.3034	0.0683307		0.177018		0.639896	1	0.748583	1	0.19292		0.105007
Seq103205	---NA---		NA	-				118	33.682	-0.551613		-0.709967		0.906612	1	0.748258		0.880606		0.532282
Seq110444	---NA---		NA	-				563	17.0876	-0.0850342		0.313106		0.350022		0.748162		-0.0778963		0.122872
Seq82313	---NA---		NA	-				886	64.189	-0.0828057		0.580254		0.0850822		0.748142		-0.0621107		0.395463
Seq56696	---NA---		NA	-				419	16.0772	-0.546594		-0.563032		0.764341		0.747903		0.867257		0.907144
Seq81294	---NA---		NA	-				1800	268.4	-0.0746132		0.045188		0.628007	1	0.747808	1	0.107025		0.141819
Seq111382	---NA---		NA	-				165	23.2929	-0.491486		0.427884		-0.171581		0.74779		0.500443		0.223026
Seq102223	lysosomal alpha-mannosidase (mannosidase alpha class 2b member 1)		CG6206-RA	F:alpha-mannosidase activity; F:carbohydrate binding; C:lysosome; P:mannose metabolic process; C:extracellular region; F:zinc ion binding	EC:3.2.1.24	G3DSA:2.60.40.1360 (GENE3D); IPR011682 (PFAM); G3DSA:2.70.98.30 (GENE3D); PTHR11607 (PANTHER); PTHR11607:SF3 (PANTHER); IPR011013 (SUPERFAMILY)	0.626	460	310.713	-0.417409		-0.0884319		0.418745		0.747721	1	0.301664		0.529414
Seq103131	---NA---		NA	-				116	11.4186	-0.0673682		0.4695		0.210815		0.747683		0.000708504		0.209498
Seq111533	---NA---		NA	-				168	33.635	0.28246		0.187846		0.84225		0.747636		-0.163709		-0.0485222
Seq17578	collagen alpha-1 chain-like		NA	-		no IPS match	0.768	112	129.823	-0.284656		-0.0194464		0.481891		0.7471	1	0.34682		0.440348
Seq113037	probable cytochrome p450 6a21-like		CG10242-RA	P:defense response to Gram-negative bacterium; C:intracellular membrane-bounded organelle; P:oxidation-reduction process; P:insecticide metabolic process; P:aggressive behavior; P:lauric acid metabolic process; F:electron carrier activity; F:alkane 1-monooxygenase activity; P:response to caffeine; F:heme binding; P:thermosensory behavior; F:iron ion binding; C:membrane	EC:1.14.15.3	IPR001128 (PFAM); IPR001128 (G3DSA:1.10.630.GENE3D); PTHR24292:SF5 (PANTHER); PTHR24292 (PANTHER); IPR001128 (SUPERFAMILY)	0.7835	270	45.1301	0.326342		0.393944		0.679497		0.747098	1	0.0816869		0.293362
Seq56988	---NA---		NA	-				1903	82.4815	0.144662		0.654842		0.236844		0.747024	1	0.00275992		-0.0731263
Seq55842	transferrin-like		CG6186-RA	P:defense response; P:cellular iron ion homeostasis; F:ferric iron binding; F:iron ion transmembrane transporter activity; C:extracellular region; P:iron ion transport; P:olfactory behavior	-	IPR001156 (PRINTS); IPR001156 (SMART); IPR016357 (PIRSF); IPR001156 (PFAM); G3DSA:3.40.190.10 (GENE3D); G3DSA:3.40.190.10 (GENE3D); PTHR11485:SF19 (PANTHER); PTHR11485 (PANTHER); IPR018195 (PROSITE_PATTERNS); SIGNAL_PEPTIDE_N_REGION (PHOBIUS); SIGNAL_PEPTIDE_H_REGION (PHOBIUS); SIGNAL_PEPTIDE (PHOBIUS); SIGNAL_PEPTIDE_C_REGION (PHOBIUS); NON_CYTOPLASMIC_DOMAIN (PHOBIUS); IPR001156 (PROSITE_PROFIL…	0.5935	2319	10593.7	0.169058		0.541689		0.373939		0.74657	1	0.144642		0.148047
Seq93315	---NA---		NA	-				2603	29.3278	-0.380438		0.0587469		0.30733		0.746515		0.222174		0.490364
Seq111361	---NA---		NA	-				165	11.0567	0.0411664		0.324343		0.462792		0.745969		-0.242369		-0.340855
Seq3196	la related isoform e		CG42551-RE	P:mitochondrion inheritance; C:cytosol; C:mitochondrion; P:salivary gland cell autophagic cell death; P:mitotic chromosome condensation; P:centrosome separation; P:syncytial blastoderm mitotic cell cycle; P:spindle assembly involved in male meiosis	-		0.7855	7885	4710.21	-0.0245384		0.333819		0.38739		0.745747	1	-0.0120423		0.100579
Seq4928	thrombospondin type-1 domain-containing protein 4-like		CG6232-RB	P:negative regulation of epidermal growth factor receptor signaling pathway; F:metallopeptidase activity; C:proteinaceous extracellular matrix	-		0.5835	1032	10.4977	-0.453023		-0.0549315		0.347615		0.745706		0.75776		0.803252
Seq57899	---NA---		NA	-				1734	23.2103	-0.489947		0.00840594		0.24682		0.745172		0.0304208		0.105324
Seq94365	---NA---		NA	-				494	273.612	-0.216393		0.134317		0.394237		0.744946	1	0.204661		0.27994
Seq104952	---NA---		NA	-				197	29.9302	-0.298838		0.400468		0.0455695		0.744876		0.480897		0.438774
Seq57851	spatzle 3		CG7104-RA	P:Toll signaling pathway; C:extracellular region; F:Toll binding	-	PTHR23199:SF6 (PANTHER); PTHR23199 (PANTHER); SIGNAL_PEPTIDE_H_REGION (PHOBIUS); SIGNAL_PEPTIDE_N_REGION (PHOBIUS); SIGNAL_PEPTIDE_C_REGION (PHOBIUS); SIGNAL_PEPTIDE (PHOBIUS); NON_CYTOPLASMIC_DOMAIN (PHOBIUS); SignalP-noTM (SIGNALP_EUK); SignalP-TM (SIGNALP_GRAM_POSITIVE); SignalP-noTM (SIGNALP_GRAM_NEGATIVE)	0.7709	1950	16.6442	-0.0147482		-0.267936		0.997872		0.744684		0.332048		0.37223
Seq109419	---NA---		NA	-				227	31.2228	-0.340799		-0.0431403		0.446966		0.744625		0.685852		0.462755
Seq5227	neurexin isoform a		CG7050-RB	C:neuromuscular junction; P:synaptic growth at neuromuscular junction; P:regulation of biological quality; F:neuroligin family protein binding; P:associative learning; P:neuromuscular synaptic transmission; C:plasma membrane; P:vitamin A transport; F:apolipoprotein binding	-		0.7695	5539	28.357	0.0542045		0.394736		0.404075		0.744607		-0.0657384		-0.0322219
Seq59716	alpha-tocopherol transfer isoform x3		CG31826-RB	P:transport; C:intracellular; F:transporter activity; C:lipid particle; F:retinal binding		CYTOPLASMIC_DOMAIN (PHOBIUS); TRANSMEMBRANE (PHOBIUS); NON_CYTOPLASMIC_DOMAIN (PHOBIUS); TMhelix (TMHMM)	0.502	845	30.9058	-0.359343		0.249783		0.135365		0.744492		0.153971		0.157355
Seq102354	ice-structuring glyco		CG17826-RA	F:chitin binding; P:chitin metabolic process; C:extracellular region; F:structural constituent of peritrophic membrane		IPR002557 (SMART); IPR002557 (G3DSA:2.170.140.GENE3D); IPR002557 (PFAM); PTHR23301 (PANTHER); IPR002557 (PROSITE_PROFILES); IPR002557 (PROSITE_PROFILES); IPR002557 (PROSITE_PROFILES); IPR002557 (PROSITE_PROFILES); IPR002557 (PROSITE_PROFILES); IPR002557 (SUPERFAMILY); IPR002557 (SUPERFAMILY); IPR002557 (SUPERFAMILY); IPR002557 (SUPERFAMILY); IPR002557 (SUPERFAMILY)	0.4655	1872	9559.3	0.0369131		-0.0934357		0.874556	1	0.744207	1	0.0803177		0.0364224
Seq82200	collagen alpha-1 chain-like isoform x2		CG4145-RC	P:dorsal closure; C:collagen type IV; P:oviduct morphogenesis; F:extracellular matrix structural constituent	-	SIGNAL_PEPTIDE_C_REGION (PHOBIUS); SIGNAL_PEPTIDE_H_REGION (PHOBIUS); NON_CYTOPLASMIC_DOMAIN (PHOBIUS); SIGNAL_PEPTIDE (PHOBIUS); SIGNAL_PEPTIDE_N_REGION (PHOBIUS); SignalP-TM (SIGNALP_GRAM_POSITIVE); SignalP-noTM (SIGNALP_GRAM_NEGATIVE); SignalP-noTM (SIGNALP_EUK)	0.7213	556	355.038	-0.47649		-0.218612		0.486156		0.744034		0.417841		0.439335
Seq106521	---NA---		NA	-				389	49.928	-0.328487		0.0499033		0.365194		0.743584	1	0.37477		0.433314
Seq107958	---NA---		NA	-				1136	74.2644	-0.464955		0.34349		-0.0651908		0.743254	1	0.557828		0.334038
Seq59101	---NA---		NA	-				936	29.5142	0.349696		0.899534		0.193249		0.743087	1	0.0494773		-0.214552
Seq4769	thyrotropin receptor-like		CG8930-RA	C:integral to membrane; F:G-protein coupled receptor activity; P:cell surface receptor signaling pathway	-		0.616	4988	22.6561	-0.217815		0.0608725		0.464384		0.743071		0.534241		0.528685
Seq80266	isoform c		CG42864-RC	F:carboxylesterase activity; P:anterior/posterior axis specification, embryo; P:posterior head segmentation; C:multivesicular body; P:dendrite morphogenesis; P:visual perception; P:cell fate determination; F:RNA polymerase II distal enhancer sequence-specific DNA binding; P:response to glucose stimulus; P:regulation of axonogenesis; P:imaginal disc-derived wing vein specification; F:G-protein cou…	EC:3.1.1.1	PTHR10919 (PANTHER)	0.7433	2057	18.9882	-0.349994		-0.349		0.742029		0.743023		0.0128117		-0.140285
Seq113182	---NA---		NA	-				368	67.1646	-0.0963809		0.162286		0.484013		0.74268	1	0.0148408		0.0786723
Seq103577	---NA---		NA	-				125	27.3688	0.0327209		0.727245		0.0474207		0.741944		-0.307388		0.0746172
Seq81943	probable g-protein coupled receptor 128-like		NA	P:neuropeptide signaling pathway; F:G-protein coupled receptor activity; C:integral to membrane; P:G-protein coupled receptor signaling pathway; F:transmembrane signaling receptor activity; C:membrane; P:cell surface receptor signaling pathway; F:molecular_function; P:biological_process; C:cellular_component		SIGNAL_PEPTIDE_N_REGION (PHOBIUS); SIGNAL_PEPTIDE_C_REGION (PHOBIUS); CYTOPLASMIC_DOMAIN (PHOBIUS); SIGNAL_PEPTIDE_H_REGION (PHOBIUS); SIGNAL_PEPTIDE (PHOBIUS); NON_CYTOPLASMIC_DOMAIN (PHOBIUS); TRANSMEMBRANE (PHOBIUS); SignalP-noTM (SIGNALP_EUK); TMhelix (TMHMM)	0.4879	2056	398.077	-0.224429		-0.0790461		0.596517	1	0.7419	1	0.373559		0.300092
Seq109976	---NA---		NA	-				296	45.5582	-0.256738		0.363791		0.121197		0.741727	1	0.29099		0.293045
Seq58949	insulin-like receptor-like isoform x3		NA	P:axon guidance; P:negative regulation of autophagy; C:cell-cell junction; P:determination of adult lifespan; P:male germ-line stem cell division; P:vitellogenesis; P:locomotory behavior; F:protein binding; P:germ-band shortening; P:insulin receptor signaling pathway; P:response to DNA damage stimulus; P:imaginal disc growth; P:female germ-line stem cell division; F:insulin-activated receptor act…	-	Coil (COILS); Coil (COILS); IPR001245 (PRINTS); IPR020635 (SMART); IPR006212 (SMART); IPR003961 (SMART); IPR013783 (G3DSA:2.60.40.GENE3D); G3DSA:2.10.220.10 (GENE3D); IPR006211 (PFAM); IPR001245 (PFAM); IPR000494 (G3DSA:3.80.20.GENE3D); G3DSA:1.10.510.10 (GENE3D); IPR000494 (G3DSA:3.80.20.GENE3D); G3DSA:3.30.200.20 (GENE3D); IPR003961 (PFAM); IPR013783 (G3DSA:2.60.40.GENE3D); IPR000494 (PFAM); IP…	0.603	9272	198.542	0.165708		0.2446		0.662344		0.741236		-0.0879313		-0.0377593
Seq53994	---NA---		NA	-				887	16.296	-0.349272		0.406846		-0.0149774		0.741141		0.485503		0.185003
Seq82425	glutathione s-transferase theta-1-like	GST theta-1	CG1681-RA	C:cytoplasm; P:glutathione metabolic process; F:glutathione transferase activity	EC:2.5.1.18	IPR010987 (G3DSA:1.20.1050.GENE3D); IPR004046 (PFAM); IPR004045 (PFAM); IPR012336 (G3DSA:3.40.30.GENE3D); PTHR11260 (PANTHER); PTHR11260:SF179 (PANTHER); IPR010987 (PROSITE_PROFILES); IPR004045 (PROSITE_PROFILES); IPR012336 (SUPERFAMILY); IPR010987 (SUPERFAMILY)	0.6185	1520	4378.46	0.530932		0.202691		1.06906	1	0.740822	1	-0.477612		-0.601355	-1
Seq60442	---NA---		NA	-				3010	17.6999	-0.50671		-0.175337		0.409144		0.740517		0.266979		0.592277
Seq382	---NA---		NA	-		no IPS match		975	29.3189	0.468351		0.28281		0.92596	1	0.74042		0.370324		0.15145
Seq101262	PREDICTED: uncharacterized protein LOC101896122		NA	-			0.7	635	16.7795	0.120162		0.288989		0.570818		0.739645		0.314559		0.0759131
Seq81130	---NA---		NA	-				2047	91.1321	-0.494478		0.341594		-0.0964498		0.739623	1	0.577953		-0.0810812
Seq103833	2-oxoglutarate mitochondrial-like isoform x4		CG11661-RA	F:oxoglutarate dehydrogenase (succinyl-transferring) activity; C:microtubule associated complex; F:thiamine pyrophosphate binding; C:mitochondrial oxoglutarate dehydrogenase complex; P:tricarboxylic acid cycle	EC:1.2.4.2		0.895	128	33.8471	-0.424655		0.0873452		0.227443		0.739443		0.119467		0.331861
Seq106998	histone-lysine n-methyltransferase setmar- partial		NA	-		no IPS match	0.614	754	14.1733	-0.0672539		0.41304		0.25907		0.739364		0.247168		0.224592
Seq110568	---NA---		NA	-				959	295.549	-0.554543		-0.24773		0.431972		0.738786	1	0.512441		0.35709
Seq110180	---NA---		NA	-				353	107.987	0.354395		-0.0402513		1.13322	1	0.738575	1	-0.321515		-0.316414
Seq58058	isoform d		NA	F:molecular_function; P:biological_process; C:cellular_component		Coil (COILS); Coil (COILS)	0.5525	891	45.3249	-0.37049		0.306621		0.0614158		0.738526		0.179381		0.0493734
Seq109967	---NA---		NA	-				295	16.3077	-0.720621		0.396249		-0.378557		0.738313		0.647151		0.398414
Seq112847	rna-binding protein nova-2-like isoform x13		CG42670-RJ	C:cell surface; P:substrate-dependent cell migration, cell extension; C:dendritic shaft; C:focal adhesion; F:protein homodimerization activity; P:copper ion import; P:negative regulation of JNK cascade; C:apical plasma membrane; P:sensory perception of smell; P:cytoskeleton organization; P:midgut development; C:growth cone; C:cell leading edge; P:axon guidance; P:wing disc dorsal/ventral pattern …	EC:3.4.23	IPR004088 (PFAM); IPR004088 (G3DSA:3.30.1370.GENE3D); PTHR10288 (PANTHER); PTHR10288:SF142 (PANTHER); IPR004088 (PROSITE_PROFILES); IPR004088 (SUPERFAMILY)	0.9545	186	28.1914	-0.290348		0.277682		0.170219		0.738249		0.497902		0.471513
Seq58055	---NA---		NA	-				312	20.9865	-0.0644949		0.128681		0.544913		0.738088		0.843843		0.309059
Seq94841	---NA---		NA	-				4100	141.708	0.100948		0.261586		0.577128		0.737766	1	0.0457426		0.0171528
Seq97354	---NA---		NA	-				169	11.3778	-0.770725		0.18635		-0.219489		0.737587		0.445073		0.732976
Seq1168	cytochrome p450 6a9-like	cyp6a9	CG10247-RA	F:electron carrier activity; F:monooxygenase activity; F:iron ion binding; F:heme binding; C:intracellular membrane-bounded organelle; F:oxidoreductase activity, acting on paired donors, with incorporation or reduction of molecular oxygen; P:insecticide metabolic process; C:membrane; P:oxidation-reduction process	-	IPR001128 (G3DSA:1.10.630.GENE3D); PTHR24292 (PANTHER); PTHR24292:SF5 (PANTHER); SIGNAL_PEPTIDE_N_REGION (PHOBIUS); NON_CYTOPLASMIC_DOMAIN (PHOBIUS); SIGNAL_PEPTIDE_C_REGION (PHOBIUS); SIGNAL_PEPTIDE (PHOBIUS); SIGNAL_PEPTIDE_H_REGION (PHOBIUS); IPR001128 (SUPERFAMILY); TMhelix (TMHMM)	0.7075	1015	58.4181	-0.0285271		0.0714141		0.637476		0.737417	1	-0.154054		0.0113623
Seq66675	---NA---		NA	-				131	25.0778	-0.327968		0.391912		0.0173999		0.73728		0.820682		0.725024
Seq103728	---NA---		NA	-				127	32.1869	-0.239836		0.866053		-0.368625		0.737264		0.420441		0.534669
Seq105690	---NA---		NA	-				239	10.1342	-0.452163		-0.264412		0.549059		0.73681		0.490374		0.768383
Seq111397	---NA---		NA	-				165	40.4648	-0.0818488		0.361273		0.293442		0.736563	1	0.149443		0.0738108
Seq82267	isoform b		CG13397-RB	F:alpha-N-acetylglucosaminidase activity	EC:3.2.1.50	IPR024732 (PFAM); IPR024733 (PFAM); IPR024240 (PFAM); IPR007781 (PANTHER); SIGNAL_PEPTIDE_C_REGION (PHOBIUS); SIGNAL_PEPTIDE_H_REGION (PHOBIUS); NON_CYTOPLASMIC_DOMAIN (PHOBIUS); SIGNAL_PEPTIDE_N_REGION (PHOBIUS); SIGNAL_PEPTIDE (PHOBIUS); SignalP-noTM (SIGNALP_GRAM_NEGATIVE); SignalP-noTM (SIGNALP_EUK); SignalP-TM (SIGNALP_GRAM_POSITIVE); IPR017853 (SUPERFAMILY)	0.7067	3159	2977.85	-0.368857		-0.300142		0.667382	1	0.736097	1	0.614171	1	0.0496515
Seq55529	rhythmically expressed gene 2		CG3200-RA	P:metabolic process; F:hydrolase activity; P:dorsal closure; P:head involution	-	IPR011949 (TIGRFAM); IPR023214 (G3DSA:3.40.50.GENE3D); IPR006439 (TIGRFAM); IPR023214 (PFAM); PTHR12725 (PANTHER); PTHR12725:SF44 (PANTHER); IPR023214 (SUPERFAMILY)	0.667	1799	863.026	-0.0155244		-0.0941572		0.814589	1	0.735956	1	0.149246		0.0102512
Seq93252	2-hydroxyacylsphingosine 1-beta-galactosyltransferase-like		CG18578-RA	P:metabolic process; F:2-hydroxyacylsphingosine 1-beta-galactosyltransferase activity; F:glucuronosyltransferase activity	EC:2.4.1.17; EC:2.4.1.45		0.6955	2065	350.28	-0.159378		-0.175906		0.75192	1	0.735393	1	0.525294		0.346384
Seq102261	isoform i		CG11321-RJ	F:ubiquitin-protein ligase activity; F:zinc ion binding; C:LUBAC complex	EC:6.3.2.19	Coil (COILS); IPR002867 (SMART); IPR013083 (G3DSA:3.30.40.GENE3D); IPR002867 (PFAM); IPR026254 (PANTHER); PTHR16004:SF1 (PANTHER); IPR001841 (PROSITE_PROFILES); SSF57850 (SUPERFAMILY); SSF57850 (SUPERFAMILY); SSF57850 (SUPERFAMILY)	0.796	9926	1420.92	-0.00951941		0.112318		0.612958	1	0.734795	1	0.0587355		0.0859331
Seq111118	---NA---		CG7052-RE	-				133	81.6147	-0.13865		0.147		0.448711		0.734361	1	0.49421		0.314767
Seq94954	protein deadpan-like		CG6494-RB	F:carboxylesterase activity; P:glucose metabolic process; F:isomerase activity; P:posterior head segmentation; F:oxidoreductase activity, acting on paired donors, with incorporation or reduction of molecular oxygen; P:dendrite morphogenesis; F:iron ion binding; P:cuticle pigmentation; P:wing disc dorsal/ventral pattern formation; P:somatic stem cell maintenance; P:open tracheal system development…	EC:3.1.1.1; EC:1.10.2.2; EC:3.2.1.20	IPR011598 (G3DSA:4.10.280.GENE3D); IPR011598 (PFAM); PTHR10985:SF46 (PANTHER); PTHR10985 (PANTHER); IPR011598 (SUPERFAMILY)	0.828	979	112.851	-0.370356		0.3016		0.0621253		0.734081		0.480829		0.112054
Seq103152	---NA---		NA	-				118	26.1428	-0.271402		0.360383		0.101822		0.733607		0.422847		0.688036
Seq54726	---NA---		NA	-				1141	23.1789	-0.25292		0.0496264		0.430878		0.733424		0.279909		0.0800508
Seq105123	facilitated trehalose transporter tret1-like isoform x2		NA	F:transmembrane transporter activity; F:substrate-specific transmembrane transporter activity; C:integral to membrane; C:membrane; P:transmembrane transport; P:transport; F:transporter activity; P:positive regulation of JAK-STAT cascade; F:glucose transmembrane transporter activity		no IPS match	0.5043	202	13.8377	-0.46499		0.005904		0.262364		0.733257		0.961608		0.0412135
Seq66748	---NA---		NA	-				132	16.4394	0.452744		0.791253		0.394737		0.733246		0.25394		-0.509358
Seq80622	adenosine deaminase cecr1-like		CG5992-RA	C:cytosol; F:adenosine deaminase activity; P:hypoxanthine salvage; C:extracellular space; P:purine ribonucleoside monophosphate biosynthetic process; P:adenosine catabolic process; P:hemocyte differentiation; P:cell proliferation; F:growth factor activity; P:inosine biosynthetic process	EC:3.5.4.4	IPR001365 (PFAM); IPR006331 (TIGRFAM); IPR013659 (PFAM); G3DSA:3.20.20.140 (GENE3D); PTHR11409 (PANTHER); PTHR11409:SF39 (PANTHER); SIGNAL_PEPTIDE_C_REGION (PHOBIUS); SIGNAL_PEPTIDE_H_REGION (PHOBIUS); NON_CYTOPLASMIC_DOMAIN (PHOBIUS); SIGNAL_PEPTIDE_N_REGION (PHOBIUS); SIGNAL_PEPTIDE (PHOBIUS); SignalP-TM (SIGNALP_GRAM_POSITIVE); SignalP-noTM (SIGNALP_EUK); SignalP-noTM (SIGNALP_GRAM_NEGATIVE); …	0.675	3243	2860.32	-0.476291		-0.0565771		0.312742		0.732456	1	0.0951307		0.35684
Seq80939	---NA---		NA	-				372	116.218	-0.0212546		0.556012		0.155102		0.732368	1	0.169631		0.0833619
Seq56774	pancreatic triacylglycerol lipase-like	pancreatic triacylglycerol lipase	CG7356-RA	P:transforming growth factor beta receptor signaling pathway; P:germ-line stem cell division; F:lipase activity; F:protein homodimerization activity; P:anterior Malpighian tubule development; P:leg disc proximal/distal pattern formation; P:hemolymph coagulation; P:instar larval development; P:pericardial nephrocyte differentiation; P:mesoderm development; P:ectodermal cell fate specification; P:p…	EC:2.3.2.13; EC:3.1.1	IPR000734 (PRINTS); IPR029058 (G3DSA:3.40.50.GENE3D); IPR013818 (PFAM); IPR000734 (PANTHER); PTHR11610:SF41 (PANTHER); SignalP-TM (SIGNALP_GRAM_NEGATIVE); IPR029058 (SUPERFAMILY)	0.7865	3187	411.491	-0.335731		-0.278462		0.675006	1	0.732276	1	0.413488		0.372526
Seq451	odorant-binding protein 6		NA	F:odorant binding		no IPS match	0.48	1190	11.2593	-0.324371		-0.308746		0.716378		0.732003		-0.208101		0.0714273
Seq3463	---NA---		NA	-				2559	10.8805	-0.484337		0.454401		-0.206771		0.731967		0.626452		0.984219
Seq55174	GA10828		NA	-			0.5125	1447	17.0896	-0.215228		0.344691		0.171871		0.731791		0.378971		0.224379
Seq103362	---NA---		NA	-				123	112.386	-0.338094		0.355635		0.0380445		0.731773		0.599336		0.204897
Seq54068	---NA---		NA	-				907	10.4921	-0.640146		0.111365		-0.0202313		0.73128		0.354522		0.664578
Seq921	serine protease -like		CG18493-RA	P:proteolysis; F:serine-type peptidase activity	-	TRANSMEMBRANE (PHOBIUS); CYTOPLASMIC_DOMAIN (PHOBIUS); NON_CYTOPLASMIC_DOMAIN (PHOBIUS); TMhelix (TMHMM)	0.602	760	392.811	-0.408949		-0.0587053		0.380671		0.730915	1	0.493077		0.404242
Seq102063	---NA---		NA	-				295	21.9614	0.00744683		0.28085		0.457316		0.730719		0.209718		-0.0703689
Seq104496	---NA---		NA	-				146	51.8389	-0.601695		0.436356		-0.307698		0.730353		0.268324		0.342235
Seq108036	---NA---		NA	-				128	78.859	0.0654561		0.667748		0.127994		0.730285	1	0.050603		-0.0212309
Seq83107	ribonuclease isoform b		NA	F:nucleic acid binding; F:magnesium ion binding; F:ribonuclease H activity		IPR002156 (PFAM); IPR012337 (G3DSA:3.30.420.GENE3D); IPR002156 (PROSITE_PROFILES); IPR012337 (SUPERFAMILY)	0.6567	2725	38.6427	-0.266427		0.227981		0.235877		0.730285		0.701996		0.421615
Seq111058	myosin heavy muscle-like isoform x9		NA	-		no IPS match	0.705	1624	218.695	-0.253689		-0.0474801		0.523962		0.730171		0.235284		0.295947
Seq102446	---NA---		NA	-				795	79.409	0.0782536		0.432411		0.375799		0.729957	1	0.186424		-0.0365514
Seq109559	---NA---		NA	-				237	17.8756	-0.568102		0.655902		-0.494253		0.729752		0.154863		0.411325
Seq83446	---NA---		NA	-				106	58.4732	-0.32809		0.467609		-0.0659889		0.72971		0.283435		0.0224832
Seq94491	---NA---		NA	-				1095	26.8071	0.132867		0.237239		0.624839		0.729211		-0.426638		-0.39508
Seq93299	t-box protein h15-like		CG11202-RA	P:axon guidance; F:RNA polymerase II transcription regulatory region sequence-specific DNA binding transcription factor activity involved in negative regulation of transcription; P:negative regulation of transcription from RNA polymerase II promoter; P:neuroblast fate specification; P:central nervous system development; F:RNA polymerase II transcription corepressor binding; F:RNA polymerase II re…	-	Coil (COILS); Coil (COILS); IPR001699 (PRINTS); IPR001699 (SMART); IPR001699 (PFAM); IPR001699 (G3DSA:2.60.40.GENE3D); IPR001699 (PANTHER); IPR018186 (PROSITE_PATTERNS); IPR018186 (PROSITE_PATTERNS); SIGNAL_PEPTIDE_C_REGION (PHOBIUS); NON_CYTOPLASMIC_DOMAIN (PHOBIUS); SIGNAL_PEPTIDE (PHOBIUS); SIGNAL_PEPTIDE_N_REGION (PHOBIUS); SIGNAL_PEPTIDE_H_REGION (PHOBIUS); IPR001699 (PROSITE_PROFILES); IPR0…	0.76	2381	30.1017	-0.0824655		0.375469		0.271221		0.729156		0.118868		0.544137
Seq107520	---NA---		CG31839-RA	-				432	472.928	-0.0481588		0.286916		0.39401		0.729085	1	0.25017		0.168633
Seq104069	---NA---		NA	-				129	24.0319	-0.58348		0.0332741		0.111895		0.72865		0.445024		0.22581
Seq109833	---NA---		NA	-				269	17.7086	0.0623004		0.30058		0.489508		0.727788		-0.0780653		0.0805134
Seq105613	isoform f		NA	P:reproduction; C:integral to membrane; C:endoplasmic reticulum-Golgi intermediate compartment; P:regulation of post-mating oviposition; C:cis-Golgi network; P:transport; P:oviposition; C:membrane		no IPS match	0.45	231	12.8672	-0.952677		0.577317		-0.80233		0.727664		0.819234		0.96851
Seq17984	---NA---		NA	-				114	19.4809	-0.0139121		1.06505		-0.351315		0.727652		-0.216548		-0.26347
Seq79568	---NA---		NA	-				962	10.173	-0.130982		0.311228		0.28528		0.72749		0.439786		0.311579
Seq55563	---NA---		NA	-				1848	62.2203	0.0847041		0.432016		0.380124		0.727436	1	0.0693843		-0.182236
Seq98834	---NA---		NA	-				205	12.4913	-0.0149388		0.608956		0.103536		0.72743		0.173675		-0.115346
Seq108021	pancreatic triacylglycerol lipase-like	pancreatic triacylglycerol lipase	NA	-		no IPS match	0.59	124	813.233	-0.0623023		-0.0254289		0.690487	1	0.727361	1	-0.115497		0.0273869
Seq110329	---NA---		NA	-				433	11.0684	-0.270227		0.288624		0.168506		0.727357		0.564519		0.412077
Seq25183	---NA---		NA	-				137	17.1642	-0.13661		0.889562		-0.29921		0.726963		-0.885154		-0.127816
Seq58231	glutathione s-transferase 1-1-like		CG4421-RA	C:cytoplasm; F:glutathione transferase activity; F:DDT-dehydrochlorinase activity; P:glutathione metabolic process; F:glutathione peroxidase activity	EC:1.11.1.9; EC:2.5.1.18; EC:4.5.1.1	no IPS match	0.6985	1058	3244.02	-0.0401986		0.335057		0.351406		0.726662	1	-0.0415066		-0.100617
Seq83687	---NA---		NA	-				127	21.6977	-0.00688906		0.605518		0.113542		0.725949		0.0097876		0.176523
Seq92855	no mechanoreceptor potential isoform e		CG13207-RE	P:dendrite morphogenesis; P:sensory perception of sound; C:extracellular matrix; C:extracellular region	-	no IPS match	0.7425	967	18.0921	-0.345238		-0.0580388		0.43873		0.725929		-0.0409703		0.619564
Seq102445	PREDICTED: uncharacterized protein LOC101741598		NA	-			0.555	819	10.1374	0.847038		0.768834		0.804011		0.725807		-0.135956		-0.0679451
Seq112785	---NA---		NA	-				166	1121.8	-0.088333		0.439927		0.196896		0.725156	1	0.263342		0.144964
Seq113265	hif prolyl isoform a		CG31543-RA	P:cellular response to hypoxia; P:terminal branching, open tracheal system; P:trachea morphogenesis; P:oxidation-reduction process; F:peptidyl-proline 4-dioxygenase activity; F:L-ascorbic acid binding; P:peptidyl-proline hydroxylation to 4-hydroxy-L-proline; P:positive regulation of cell growth; C:nucleoplasm; P:protein localization; F:iron ion binding; P:response to DNA damage stimulus	-	no IPS match	0.85	485	163.428	-0.0232914		0.502946		0.198695		0.724932	1	0.015535		-0.143138
Seq110225	---NA---		NA	-				377	11.1029	-0.183835		-0.0959997		0.637081		0.724917		0.469098		0.703629
Seq93141	---NA---		NA	-				1524	19.6574	0.0962364		0.235356		0.585679		0.724798		-0.405422		0.120872
Seq108893	---NA---		NA	-				150	13.457	-0.527401		0.327867		-0.130497		0.724772		0.230585		0.245115
Seq82563	---NA---		NA	-				2442	14.2526	-0.892235		-0.685926		0.518377		0.724686		0.547523		0.555439
Seq50937	---NA---		NA	-				500	213.682	-0.302209		0.229661		0.192709		0.724579	1	0.527745		0.258241
Seq108656	organic cation carnitine transporter 7-like isoform x1		CG31103-RB	P:transmembrane transport; C:integral to membrane; F:transporter activity	-	no IPS match	0.764	149	10.5756	-0.332679		0.285666		0.106092		0.724437		0.05717		0.273726
Seq112460	paxillin-like isoform x4		CG31794-RI	-		no IPS match	0.84	340	117.113	-0.188679		0.454177		0.0811898		0.724046	1	-0.0983133		-0.08276
Seq113111	---NA---		NA	-				314	31.3499	0.0974917		0.658858		0.162382		0.723748		-0.330135		-0.176705
Seq56528	---NA---		NA	-				327	23.7862	-0.161975		0.505194		0.0561688		0.723338		0.106833		-0.154042
Seq58021	---NA---		NA	-				1108	23.9585	-0.297833		0.649788		-0.224581		0.72304		0.419614		0.366081
Seq111461	---NA---		NA	-				167	11.8948	-0.201234		0.413011		0.108667		0.722913		0.156375		0.00756726
Seq108101	---NA---		NA	-				136	24.482	0.0189366		0.502577		0.239153		0.722793		0.195864		0.106515
Seq94768	---NA---		NA	-				456	12.3808	-0.837107		0.00230285		-0.116675		0.722735		0.342992		0.561439
Seq94917	---NA---		NA	-				827	39.5992	-0.106711		0.085116		0.530686		0.722513	1	0.330993		-0.0567955
Seq57001	---NA---		NA	-				1328	36.3266	-0.110626		0.121472		0.489846		0.721944		0.1192		0.351995
Seq3552	nadh-cytochrome b5 reductase 3-like isoform x1		CG5946-RE	P:oxidation-reduction process; F:cytochrome-b5 reductase activity, acting on NAD(P)H; P:inter-male aggressive behavior	EC:1.6.2.2		0.8305	2104	443.289	-0.365576		0.020553		0.335647		0.721776	1	0.612809	1	0.517292
Seq64449	---NA---		NA	-				121	27.9872	0.402023		0.615735		0.507923		0.721635		0.043148		0.00617696
Seq97756	---NA---		NA	-				172	741.176	-0.304485		0.406458		0.010438		0.72138		0.325444		0.117617
Seq110744	par-domain protein isoform m		CG17888-RM	F:RNA polymerase II core promoter proximal region sequence-specific DNA binding transcription factor activity involved in positive regulation of transcription; P:growth; P:response to nutrient; P:circadian rhythm; F:sequence-specific DNA binding; P:mitosis; P:DNA endoreduplication; F:protein homodimerization activity; P:positive regulation of transcription, DNA-dependent; C:nucleus	-	PTHR11988:SF27 (PANTHER); PTHR11988 (PANTHER)	0.974	1183	108.921	-0.145359		0.230612		0.345397		0.721369	1	0.362044		0.277643
[truncated: 19,657 more rows]
[truncated: 4 more columns]
